# Supplementary material for: A smart and flexible approach for aggregation of adjacent polygons to meet a minimum target area or attribute value
Source: Sci Rep. 2023 Mar 16;13:4367. doi: 10.1038/s41598-023-31253-z (PMC10020153; doi:10.1038/s41598-023-31253-z)
Supplement: Supplementary file 1 — Supplementary Information. [file 41598_2023_31253_MOESM1_ESM.xlsx]

## Sheet: Desc
A smart and flexible approach for aggregation of adjacent polygons to meet a minimum target area or attribute value Marcello Schiavina, Michele Melchiorri and Sergio Freire Supplementary material (S1)
	Aggregated Italian communes (SD16) joined to PM2.5 data
Description	This dataset gathers the statistics extracted from the Global Annual PM2.5 Grids 2011 for all Italian communes aggregated using GHS-SmartDissolve tool to get a Minimum Mapping Unit of 16 km2.
	The Global Human Settlement Layer (GHSL) project is supported by European Commission, Joint Research Center and Directorate-General for Regional and Urban Policy. The GHSL produces new global spatial information, evidence-based analytics, and knowledge describing the human presence in the planet.
	The GHSL relies on the design and implementation of new spatial data mining technologies allowing to process automatically and extract analytics and knowledge from large amount of heterogeneous data including: global, fine-scale satellite image data streams, census data, and crowd sources or volunteering geographic information sources. Beyond the data production, the project aims to contribute to…
	GHSL Website	http://ghsl.jrc.ec.europa.eu/
	GHS-SmartDissolve tool	https://ghsl.jrc.ec.europa.eu/tools/GHS-SmartDissolve_arcgis_toolbox_installer.exe?rnd=0.6269433639760782
	ISTAT Italian communes 2011 boundaries	https://www.istat.it/storage/cartografia/confini_amministrativi/non_generalizzati/Limiti2011.zip
	Global Annual PM2.5 Grids 2011	https://sedac.ciesin.columbia.edu/downloads/data/sdei/sdei-global-annual-gwr-pm2-5-modis-misr-seawifs-aod/sdei-global-annual-gwr-pm2-5-modis-misr-seawifs-aod-2011-geotiff.zip
Version	1.0
Creation	2023-01-25
Last Update	2023-01-25
Owner	GHSL Team, JRC
Contact	GHSL Team	JRC-GHSL@ec.europa.eu
Authors	Marcello Schiavina	marcello.schiavina@ext.ec.europa.eu
Usage	These data have been produced for GHSL project.
	Any use (or re-use) of these data shall properly cite the journal paper
Field		Description	Source
ID16		ID of the aggregated polygon	Produced by GHS-SmartDissolve tool
PRO_COM		Concatenated original ID of the communes	ISTAT Italian communes 2011 boundaries
COMUNE		Concatenated names of the communes
n_agg_communes		Number of aggregated communes
POP_2011		2011 ISTAT Census population data
Area_LAEA [km2]		Area in km2 of the polygon (Computed in LAEA projection)
N_pixels		Number of pixels rasterized (in WGS84 CRS)
Area_Raster		Rasterized area in km2 (in WGS84 CRS)
Diff		Difference of original and rasterized area
Diff %		Percentage difference of original and rasterized area
Abs Diff %		Absolute percentage difference of original and rasterized area
MIN		Min PM2.5 value in the polygon	Global Annual PM2.5 Grids 2011 Center For International Earth Science Information Network-CIESIN-Columbia University. Global Annual PM2.5 Grids from MODIS, MISR and SeaWiFS Aerosol Optical Depth (AOD), 1998-2019, V4.GL.03. at https://doi.org/10.7927/FX80-4N39 (2022)
MAX		Max PM2.5 value in the polygon
RANGE		Range PM2.5 value in the polygon
MEAN		Mean PM2.5 value in the polygon
STD		Standard Deviation PM2.5 value in the polygon
SUM		Sum of PM2.5 value in the polygon
PopDensity		Population density per polygon

## Sheet: Data
ID16	PRO_COM	COMUNE	n_agg_communes	POP_2011	Area_LAEA [km2]	N_pixels	Area_Raster	Diff	Diff %	Abs Diff %	MIN	MAX	RANGE	MEAN	STD	SUM	PopDensity
3406	27044	Cavallino-Treporti	1	13162	44.6675	52	45.1946	0.527151	0.0118017	0.0118017	52	0.0052	27.1	35.9	8.8	31.6885	294.666
3066	28058 - 28100	Noventa Padovana - Vigonza	2	32874	40.3797	48	41.7391	1.35935	0.0336641	0.0336641	48	0.0048	30.3	33.2	2.9	31.6563	814.122
5053	28069 - 28060	Ponte San Nicol├▓ - Padova	2	219429	106.498	123	107.039	0.541284	0.00508257	0.00508257	123	0.0123	29	33.8	4.8	31.4382	2060.4
643	27028	Pianiga	1	11968	20.0558	21	18.2571	-1.79862	-0.0896808	0.0896808	21	0.0021	29.8	32.1	2.3	31.3143	596.736
3605	28045 - 28016 - 28099	Limena - Cadoneghe - Vigodarzere	3	36548	47.975	54	46.929	-1.04599	-0.0218028	0.0218028	54	0.0054	29.7	32.6	2.9	31.1667	761.813
2407	28036 - 28075	Curtarolo - San Giorgio delle Pertiche	2	17154	33.5725	37	32.1232	-1.44928	-0.0431687	0.0431687	37	0.0037	29.7	32.1	2.4	31.0243	510.954
179	27032	Salzano	1	12678	17.1723	20	17.3633	0.190979	0.0111213	0.0111213	20	0.002	29.7	31.9	2.2	30.88	738.281
1744	27035	Santa Maria di Sala	1	17295	28.0348	32	27.7959	-0.238967	-0.00852394	0.00852394	32	0.0032	29.1	32.1	3	30.6312	616.911
3595	28072 - 28073 - 28086	Rubano - Saccolongo - Selvazzano Dentro	3	42748	47.8109	58	50.4587	2.64775	0.0553797	0.0553797	58	0.0058	28.7	32.1	3.4	30.6138	894.105
793	28003	Albignasego	1	23464	21.1459	22	19.1594	-1.98655	-0.0939446	0.0939446	22	0.0022	29.6	31.5	1.9	30.5455	1109.62
654	27021	Martellago	1	21171	20.1566	24	20.8342	0.677589	0.0336162	0.0336162	24	0.0024	29.1	31.8	2.7	30.4417	1050.33
2842	28104 - 28017	Villanova di Camposampiero - Campodarsego	2	20098	37.9254	44	38.2222	0.29676	0.00782483	0.00782483	44	0.0044	29.7	31.5	1.8	30.4114	529.935
2038	28020 - 28101	Campo San Martino - Villa del Conte	2	11228	30.4957	37	32.0969	1.60123	0.0525069	0.0525069	37	0.0037	27.8	32.2	4.4	30.4081	368.183
1199	28103	Villafranca Padovana	1	9797	23.946	25	21.7246	-2.22142	-0.0927679	0.0927679	25	0.0025	28.5	31.8	3.3	30.368	409.129
2413	28050 - 28013	Massanzago - Borgoricco	2	14350	33.5986	39	33.8527	0.254096	0.0075627	0.0075627	39	0.0039	29.1	31.6	2.5	30.3513	427.101
507	28054	Mestrino	1	10961	19.2115	22	19.1255	-0.0860175	-0.00447739	0.00447739	22	0.0022	29.5	30.9	1.4	30.3455	570.543
62	28096	Veggiano	1	4543	16.407	19	16.5234	0.116352	0.00709162	0.00709162	19	0.0019	29.6	31.1	1.5	30.2789	276.893
313	28080	Santa Giustina in Colle	1	7131	17.9594	22	19.0839	1.1245	0.0626136	0.0626136	22	0.0022	29.5	31.2	1.7	30.2682	397.063
480	28046	Loreggia	1	7297	19.1064	22	19.0774	-0.0289963	-0.00151762	0.00151762	22	0.0022	28.8	31.3	2.5	30.2682	381.913
789	28019	Camposampiero	1	12019	21.1139	24	20.8222	-0.291767	-0.0138187	0.0138187	24	0.0024	29.2	32	2.8	30.1667	569.245
1339	26066	Resana	1	9290	24.8783	28	24.265	-0.613287	-0.0246515	0.0246515	28	0.0028	28.9	31.4	2.5	30.1607	373.418
3994	26086	Treviso	1	81014	55.5362	64	55.4348	-0.101335	-0.00182467	0.00182467	64	0.0064	27.8	32.2	4.4	30.0797	1458.76
1442	24022 - 24001	Campiglia dei Berici - Agugliaro	2	3213	25.7305	27	23.5241	-2.20639	-0.08575	0.08575	27	0.0027	28.8	30.7	1.9	30.0593	124.871
2526	28042 - 28038	Grantorto - Fontaniva	2	12829	34.7027	38	32.9412	-1.76149	-0.0507594	0.0507594	38	0.0038	28.5	31.7	3.2	30.0158	369.683
4707	24116	Vicenza	1	111500	80.5654	95	82.4594	1.89392	0.0235078	0.0235078	95	0.0095	27.2	32.5	5.3	29.9779	1383.97
44	28026	Cartura	1	4623	16.2712	18	15.6989	-0.572307	-0.035173	0.035173	18	0.0018	29.5	30.5	1	29.9222	284.121
1417	27020	Marcon	1	16215	25.5253	30	26.037	0.511714	0.0200474	0.0200474	30	0.003	27.5	31.3	3.8	29.8633	635.253
2986	28091 - 28076	Tombolo - San Giorgio in Bosco	2	14471	39.3553	45	39.0206	-0.33472	-0.00850508	0.00850508	45	0.0045	28.2	31.5	3.3	29.7867	367.701
1317	27026	Noale	1	15708	24.6747	31	26.903	2.22835	0.0903089	0.0903089	31	0.0031	28.5	31.4	2.9	29.7	636.603
4187	27038 - 27024	Spinea - Mirano	2	53318	60.5499	67	58.2127	-2.33716	-0.0385989	0.0385989	67	0.0067	28.6	31.5	2.9	29.6896	880.563
938	28097	Vescovana	1	1717	22.24	22	19.2374	-3.00259	-0.135009	0.135009	22	0.0022	28.6	30.6	2	29.6773	77.2034
113	24004	Altavilla Vicentina	1	11760	16.7214	17	14.7665	-1.95489	-0.116909	0.116909	17	0.0017	27.3	31	3.7	29.6765	703.291
1033	24074	Noventa Vicentina	1	8810	22.8751	26	22.6696	-0.205482	-0.0089828	0.0089828	26	0.0026	28	31.1	3.1	29.6731	385.135
2348	28028 - 28048	Casalserugo - Maser├á di Padova	2	14497	33.071	39	33.9921	0.921031	0.0278501	0.0278501	39	0.0039	28.8	30.6	1.8	29.6641	438.359
149	24046	Grisignano di Zocco	1	4292	17.0151	21	18.2477	1.23255	0.0724388	0.0724388	21	0.0021	28.2	31	2.8	29.6429	252.247
3877	28079 - 28061 - 28106	San Pietro Viminario - Pernumia - Due Carrare	3	15861	53.0291	59	51.4507	-1.57842	-0.0297651	0.0297651	59	0.0059	28.3	30.5	2.2	29.6407	299.1
3121	28063	Piazzola sul Brenta	1	11130	40.9183	49	42.5332	1.6149	0.0394664	0.0394664	49	0.0049	27.4	31.8	4.4	29.6306	272.006
1263	28034	Conselve	1	10293	24.275	27	23.5657	-0.709272	-0.0292182	0.0292182	27	0.0027	28.6	30.4	1.8	29.5667	424.017
2993	27014 - 27039 - 27012	Fiesso d'Artico - Stra - Dolo	3	30276	39.3855	44	38.275	-1.11054	-0.0281967	0.0281967	44	0.0044	27.9	31.7	3.8	29.5659	768.709
663	24002	Albettone	1	2066	20.2062	24	20.8995	0.693298	0.0343112	0.0343112	24	0.0024	28.9	30.2	1.3	29.5458	102.246
829	28001	Abano Terme	1	19349	21.4	23	20.0292	-1.37082	-0.0640571	0.0640571	23	0.0023	28.3	30.7	2.4	29.4826	904.159
1227	28047	Lozzo Atestino	1	3179	24.0676	30	26.1556	2.08796	0.086754	0.086754	30	0.003	28.4	30.5	2.1	29.47	132.086
1555	28074 - 28051	Saletto - Megliadino San Fidenzio	2	4682	26.4397	31	27.0552	0.615482	0.0232787	0.0232787	31	0.0031	28.1	30.9	2.8	29.4548	177.082
456	26081	Silea	1	9923	18.937	21	18.1968	-0.740168	-0.0390859	0.0390859	21	0.0021	27.6	31.5	3.9	29.4238	524.001
858	28011 - 28057	Battaglia Terme - Montegrotto Terme	2	15007	21.5911	25	21.7864	0.195296	0.00904518	0.00904518	25	0.0025	28.4	30.2	1.8	29.404	695.053
3810	26012	Castelfranco Veneto	1	32894	51.584	59	51.1	-0.483939	-0.00938158	0.00938158	59	0.0059	26.9	30.8	3.9	29.3525	637.679
2223	28084	Sant'Urbano	1	2162	31.9106	38	33.2194	1.30887	0.0410168	0.0410168	38	0.0038	28.7	30.3	1.6	29.3211	67.7519
262	28030	Cervarese Santa Croce	1	5698	17.6997	19	16.5333	-1.16638	-0.0658984	0.0658984	19	0.0019	28.2	29.8	1.6	29.3053	321.926
845	28059	Ospedaletto Euganeo	1	5876	21.4734	24	20.9455	-0.527861	-0.0245821	0.0245821	24	0.0024	28.1	30.7	2.6	29.2792	273.641
211	23061	Pressana	1	2564	17.3882	20	17.4406	0.0523763	0.00301218	0.00301218	20	0.002	28.5	31	2.5	29.24	147.457
3762	28055	Monselice	1	17451	50.553	57	49.7456	-0.807468	-0.0159727	0.0159727	57	0.0057	28.1	30.6	2.5	29.2123	345.202
1942	28064	Piombino Dese	1	9276	29.608	35	30.3383	0.730302	0.0246657	0.0246657	35	0.0035	28.3	30.7	2.4	29.2114	313.294
817	28053	Merlara	1	2831	21.3431	26	22.7187	1.37563	0.0644533	0.0644533	26	0.0026	28.3	30.4	2.1	29.2	132.643
1285	28070	Pozzonovo	1	3653	24.4664	30	26.2072	1.74084	0.0711524	0.0711524	30	0.003	27.5	30.4	2.9	29.1833	149.307
2517	24121 - 24015	Zovencedo - Brendola	2	7518	34.6077	41	35.6404	1.0327	0.0298402	0.0298402	41	0.0041	26.6	31.5	4.9	29.1463	217.235
468	26064	Quinto di Treviso	1	9745	19.0272	22	19.0625	0.0352651	0.0018534	0.0018534	22	0.0022	27.7	30.3	2.6	29.1409	512.161
3502	26043	Mogliano Veneto	1	27608	46.2199	57	49.4536	3.23367	0.0699627	0.0699627	57	0.0057	27.4	30.9	3.5	29.1263	597.318
1608	28022 - 28098	Carceri - Vighizzolo d'Este	2	2535	26.8841	31	27.0814	0.19727	0.00733779	0.00733779	31	0.0031	28.3	30	1.7	29.1065	94.2936
458	24066 - 24036	Monteviale - Creazzo	2	13638	18.9648	22	19.0948	0.129937	0.00685147	0.00685147	22	0.0022	26.5	31	4.5	29.1045	719.121
509	28094	Tribano	1	4431	19.2182	23	20.0845	0.866237	0.0450737	0.0450737	23	0.0023	28	30	2	29.1043	230.562
847	24060	Montebello Vicentino	1	6531	21.4741	24	20.8628	-0.611299	-0.0284668	0.0284668	24	0.0024	26.2	30.8	4.6	29.0583	304.134
1341	28083 - 28102	Sant'Elena - Villa Estense	2	4752	24.9154	28	24.4607	-0.454643	-0.0182475	0.0182475	28	0.0028	28	29.7	1.7	29.0357	190.726
4969	27023	Mira	1	38552	99.0622	118	102.656	3.59407	0.0362809	0.0362809	116	0.0116	23.9	33.7	9.8	29.0233	389.169
1065	26063	Preganziol	1	16772	23.0909	25	21.6753	-1.41556	-0.0613038	0.0613038	25	0.0025	27.4	29.8	2.4	29.012	726.347
2100	24065 - 24064	Montegaldella - Montegalda	2	5131	30.9781	36	31.2996	0.321578	0.0103808	0.0103808	36	0.0036	27.4	30.5	3.1	29.0111	165.633
3431	28056	Montagnana	1	9421	45.0225	50	43.6377	-1.38486	-0.0307592	0.0307592	50	0.005	28	30.1	2.1	29.002	209.251
3499	24103 - 24061	Sovizzo - Montecchio Maggiore	2	30349	46.198	53	46.0208	-0.177177	-0.00383516	0.00383516	53	0.0053	26.7	31.4	4.7	28.9981	656.933
2168	23003 - 23009	Angiari - Bonavigo	2	4188	31.4656	36	31.416	-0.0495765	-0.00157558	0.00157558	36	0.0036	27.8	29.9	2.1	28.9944	133.098
1132	28067 - 28081	Ponso - Santa Margherita d'Adige	2	4748	23.5703	28	24.4522	0.881841	0.0374132	0.0374132	28	0.0028	27.8	30.2	2.4	28.9929	201.44
1705	28071	Rovolon	1	4777	27.6791	33	28.725	1.04598	0.0377895	0.0377895	33	0.0033	27	30.4	3.4	28.9909	172.585
397	28062	Piacenza d'Adige	1	1379	18.4854	22	19.2293	0.743934	0.0402445	0.0402445	22	0.0022	28.1	29.7	1.6	28.9364	74.5995
1236	28077	San Martino di Lupari	1	13052	24.1119	27	23.3949	-0.717013	-0.0297369	0.0297369	27	0.0027	27.5	29.8	2.3	28.9222	541.309
2323	28037	Este	1	16576	32.7985	38	33.1693	0.370766	0.0113043	0.0113043	38	0.0038	27.5	30.1	2.6	28.9211	505.389
1324	28066 - 28044	Polverara - Legnaro	2	11648	24.7448	27	23.524	-1.22085	-0.0493377	0.0493377	27	0.0027	27.6	30	2.4	28.9148	470.725
2812	28090 - 28014	Terrassa Padovana - Bovolenta	2	5974	37.5732	44	38.3809	0.807699	0.0214967	0.0214967	44	0.0044	27.7	30.1	2.4	28.9	158.996
5568	27042	Venezia	1	261362	415.525	474	411.975	-3.55008	-0.0085436	0.0085436	309	0.0309	20.9	34.1	13.2	28.8948	628.992
2375	27037	Scorz├¿	1	18904	33.2647	35	30.3626	-2.90205	-0.0872414	0.0872414	35	0.0035	27.8	30.2	2.4	28.8943	568.291
3775	23008 - 23010 - 23048	Bevilacqua - Boschi Sant'Anna - Minerbe	3	7908	50.8152	56	48.873	-1.94218	-0.0382204	0.0382204	56	0.0056	27.9	30.1	2.2	28.8929	155.623
3172	28043 - 28087 - 28088	Granze - Solesino - Stanghella	3	13533	41.4125	48	41.9451	0.532608	0.012861	0.012861	48	0.0048	27.7	29.9	2.2	28.8521	326.785
2713	28032	Cittadella	1	19956	36.6656	42	36.3878	-0.277828	-0.00757733	0.00757733	42	0.0042	26.8	31.9	5.1	28.8476	544.27
762	24102	Sossano	1	4401	20.8943	25	21.7727	0.878446	0.0420424	0.0420424	25	0.0025	27.6	30	2.4	28.792	210.632
1524	28010 - 29031	Barbona - Lusia	2	4328	26.2555	31	27.1165	0.861008	0.0327934	0.0327934	31	0.0031	26.7	30.9	4.2	28.7645	164.841
152	28095	Urbana	1	2186	17.0204	19	16.5912	-0.429149	-0.0252138	0.0252138	19	0.0019	27.8	29.8	2	28.7526	128.434
3060	26010 - 26009	Casier - Casale sul Sile	2	23740	40.3066	49	42.4791	2.17248	0.0538987	0.0538987	49	0.0049	27.5	31.4	3.9	28.7204	588.985
556	28015	Brugine	1	6812	19.5362	22	19.1801	-0.356116	-0.0182286	0.0182286	22	0.0022	27.5	29.5	2	28.7045	348.686
575	23065	Roverchiara	1	2740	19.6473	24	20.9338	1.28646	0.0654775	0.0654775	24	0.0024	25.5	29.9	4.4	28.6042	139.459
2928	23066 - 24079	Roveredo di Gu├á - Pojana Maggiore	2	6000	38.7693	45	39.2299	0.46057	0.0118798	0.0118798	45	0.0045	27.1	30.6	3.5	28.6	154.761
844	18006 - 18114	Badia Pavese - Pieve Porto Morone	2	3190	21.4699	27	23.6133	2.14338	0.0998318	0.0998318	27	0.0027	26.4	30.1	3.7	28.5778	148.58
2700	28052 - 28027	Megliadino San Vitale - Casale di Scodosia	2	6843	36.5573	40	34.9411	-1.6162	-0.04421	0.04421	40	0.004	27.5	29.5	2	28.555	187.186
1785	27031	Quarto d'Altino	1	8199	28.302	33	28.6356	0.333668	0.0117896	0.0117896	33	0.0033	26.4	30.1	3.7	28.5212	289.697
4679	23044	Legnago	1	24992	79.2722	90	78.6369	-0.635271	-0.00801379	0.00801379	90	0.009	27.2	29.8	2.6	28.49	315.268
1867	28049 - 28029	Masi - Castelbaldo	2	3407	28.9356	32	27.9786	-0.957016	-0.033074	0.033074	32	0.0032	27.1	30	2.9	28.3906	117.744
3276	23027	Cologna Veneta	1	8607	42.8309	52	45.3236	2.49266	0.0581978	0.0581978	52	0.0052	27	30.3	3.3	28.3788	200.953
2059	28093	Trebaseleghe	1	12579	30.6381	37	32.0875	1.44938	0.0473063	0.0473063	37	0.0037	27.5	29.4	1.9	28.3757	410.567
2923	24092 - 24117	San Germano dei Berici - Villaga	2	3116	38.6944	45	39.1641	0.469704	0.0121388	0.0121388	45	0.0045	27.2	30	2.8	28.34	80.5284
3693	24052	Lonigo	1	15581	49.4177	59	51.3541	1.93643	0.039185	0.039185	59	0.0059	26.9	30.2	3.3	28.3305	315.292
1279	28009	Baone	1	3108	24.4125	29	25.3004	0.887942	0.0363725	0.0363725	29	0.0029	27.2	29.1	1.9	28.3138	127.312
2671	24045 - 24098	Grancona - Sarego	2	8535	36.2881	38	33.0534	-3.23471	-0.0891397	0.0891397	38	0.0038	26.8	29.9	3.1	28.3053	235.201
1488	26095	Zero Branco	1	10986	26.0461	29	25.1435	-0.902526	-0.0346512	0.0346512	29	0.0029	27.4	29	1.6	28.2897	421.791
2213	29019	Crespino	1	1970	31.84	36	31.5454	-0.294611	-0.00925286	0.00925286	36	0.0036	27.5	29.5	2	28.2694	61.8718
4386	29050 - 29029	Villanova del Ghebbo - Lendinara	2	14188	66.7706	79	69.1357	2.36509	0.0354212	0.0354212	79	0.0079	27.5	29.3	1.8	28.2456	212.489
648	23098	Zimella	1	4834	20.0984	22	19.1598	-0.938625	-0.0467014	0.0467014	22	0.0022	27.8	28.7	0.900002	28.2455	240.516
758	23092	Veronella	1	4670	20.8799	24	20.9138	0.0339343	0.00162521	0.00162521	24	0.0024	27.4	29.4	2	28.2375	223.66
2013	29049 - 29018	Villamarzana - Costa di Rovigo	2	3885	30.207	33	28.8987	-1.30829	-0.0433108	0.0433108	33	0.0033	27.6	28.7	1.1	28.2273	128.612
1506	15185 - 15175	Rodano - Pioltello	2	39592	26.187	30	26.0685	-0.118455	-0.00452343	0.00452343	30	0.003	27	29	2	28.22	1511.9
3274	23064	Ronco all'Adige	1	6179	42.8166	48	41.8224	-0.994235	-0.0232208	0.0232208	48	0.0048	26.1	29.4	3.3	28.2188	144.313
3156	28018 - 24021	Campodoro - Camisano Vicentino	2	13349	41.2321	47	40.8137	-0.418448	-0.0101486	0.0101486	47	0.0047	26.8	29.7	2.9	28.2043	323.752
3572	28006 - 28008	Arre - Bagnoli di Sopra	2	5817	47.298	54	47.1629	-0.135179	-0.00285802	0.00285802	54	0.0054	26.8	29.7	2.9	28.2037	122.986
2430	24047 - 24108	Grumolo delle Abbadesse - Torri di Quartesolo	2	15496	33.6785	39	33.8681	0.189642	0.00563097	0.00563097	39	0.0039	26.4	29.3	2.9	28.141	460.116
2039	26091	Villorba	1	17883	30.51	37	32.0112	1.50121	0.0492037	0.0492037	37	0.0037	26.8	29.5	2.7	28.1216	586.136
1020	24051	Longare	1	5654	22.7691	26	22.5968	-0.172225	-0.007564	0.007564	26	0.0026	26.4	30	3.6	28.1192	248.319
621	29003	Arqu├á Polesine	1	2811	19.9209	23	20.1482	0.227269	0.0114086	0.0114086	23	0.0023	27.6	28.7	1.1	28.0957	141.108
99	28012	Boara Pisani	1	2611	16.6549	21	18.3607	1.70582	0.102422	0.102422	21	0.0021	27.1	28.8	1.7	28.0952	156.771
707	23085	Terrazzo	1	2290	20.5257	24	20.9699	0.444257	0.021644	0.021644	24	0.0024	26.1	29.6	3.5	28.0917	111.568
3038	24069 - 24027 - 24071	Mossano - Castegnero - Nanto	3	7715	39.9971	46	40.0111	0.0140553	0.000351408	0.000351408	46	0.0046	24.7	30	5.3	28.0891	192.889
326	29051	Villanova Marchesana	1	1000	18.0399	21	18.4007	0.360786	0.0199993	0.0199993	21	0.0021	26.9	29.1	2.2	28.0714	55.4327
2818	15010 - 15012 - 15243 - 15204	Arluno - Bareggio - Vittuone - Sedriano	4	48749	37.6589	43	37.3596	-0.299312	-0.00794797	0.00794797	43	0.0043	26.1	30	3.9	28.0326	1294.49
5066	29041	Rovigo	1	50164	108.761	126	110.274	1.51236	0.0139053	0.0139053	126	0.0126	26.4	29.1	2.7	28.0222	461.23
608	26008	Carbonera	1	11135	19.8662	23	19.9095	0.0432895	0.00217905	0.00217905	23	0.0023	26.9	30	3.1	28.0217	560.501
846	29034	Papozze	1	1645	21.4737	21	18.402	-3.07171	-0.143045	0.143045	21	0.0021	26.8	28.8	2	28.019	76.6052
447	23004	Arcole	1	6144	18.8658	21	18.2838	-0.581988	-0.0308489	0.0308489	21	0.0021	27.3	28.8	1.5	28.0143	325.669
910	15130	Magenta	1	22877	22.0095	26	22.6034	0.593906	0.0269841	0.0269841	26	0.0026	25.3	30.5	5.2	27.9692	1039.41
403	29017	Corbola	1	2514	18.5344	23	20.1544	1.61999	0.0874043	0.0874043	23	0.0023	25.7	29.8	4.1	27.9609	135.64
2066	28005 - 28040	Arqu├á Petrarca - Galzignano Terme	2	6263	30.7065	35	30.5163	-0.190136	-0.00619204	0.00619204	35	0.0035	24.8	29.3	4.5	27.9429	203.964
1469	24082 - 28023	Pozzoleone - Carmignano di Brenta	2	10333	25.929	31	26.8584	0.929407	0.0358443	0.0358443	31	0.0031	24.4	29.7	5.3	27.9387	398.511
1387	15201 - 15194 - 15046 - 15168	San Vittore Olona - San Giorgio su Legnano - Canegrate - Parabiago	4	54039	25.2304	28	24.2978	-0.932656	-0.0369655	0.0369655	28	0.0028	26.6	29.2	2.6	27.9286	2141.82
3063	28082 - 27043 - 28085	Sant'Angelo di Piove di Sacco - Vigonovo - Saonara	3	27146	40.3524	49	42.6632	2.31084	0.0572666	0.0572666	49	0.0049	26	32	6	27.8857	672.724
301	28078	San Pietro in Gu	1	4576	17.8955	22	19.0729	1.17738	0.0657916	0.0657916	22	0.0022	26.3	29	2.7	27.8227	255.706
2721	29043 - 29024	San Bellino - Fratta Polesine	2	3938	36.7844	42	36.7886	0.00422905	0.000114968	0.000114968	42	0.0042	26.7	28.6	1.9	27.8143	107.056
445	28092	Torreglia	1	6206	18.8482	22	19.1632	0.31496	0.0167103	0.0167103	22	0.0022	24.5	29.1	4.6	27.8045	329.262
2875	26047 - 26035	Morgano - Istrana	2	13403	38.2147	44	38.1072	-0.107506	-0.00281322	0.00281322	44	0.0044	26.1	29.5	3.4	27.7955	350.729
1087	15171	Peschiera Borromeo	1	22254	23.2394	27	23.4775	0.238019	0.010242	0.010242	27	0.0027	26.7	29.3	2.6	27.7778	957.596
1557	23007	Belfiore	1	3008	26.449	31	26.9886	0.53959	0.0204011	0.0204011	31	0.0031	25.9	29.3	3.4	27.7677	113.728
939	15220 - 15097	Trezzano sul Naviglio - Cusago	2	23615	22.2424	25	21.7411	-0.501395	-0.0225422	0.0225422	25	0.0025	26.5	28.6	2.1	27.76	1061.71
1775	23002	Albaredo d'Adige	1	5232	28.2534	32	27.8953	-0.358058	-0.0126731	0.0126731	32	0.0032	26.6	28.8	2.2	27.7562	185.181
429	15085	Corbetta	1	17460	18.7016	22	19.1232	0.421586	0.0225427	0.0225427	22	0.0022	27	29.3	2.3	27.7136	933.608
810	15074 - 15093 - 15036	Cesano Boscone - Corsico - Buccinasco	3	83570	21.3171	24	20.8773	-0.439742	-0.0206286	0.0206286	24	0.0024	25.8	28.6	2.8	27.7125	3920.33
2538	23020	Castagnaro	1	3930	34.795	40	34.9956	0.20061	0.00576548	0.00576548	40	0.004	26.4	28.7	2.3	27.7	112.947
907	29023	Frassinelle Polesine	1	1529	21.9699	23	20.1603	-1.80962	-0.082368	0.082368	23	0.0023	27.2	28.3	1.1	27.6913	69.5952
185	29028	Guarda Veneta	1	1185	17.1983	20	17.5316	0.333271	0.0193781	0.0193781	20	0.002	26.9	28.4	1.5	27.675	68.9021
686	28105	Vo'	1	3417	20.361	25	21.7826	1.42155	0.0698174	0.0698174	25	0.0025	24.7	28.7	4	27.672	167.821
2132	28089	Teolo	1	8866	31.191	33	28.7377	-2.45331	-0.0786543	0.0786543	33	0.0033	25.2	29.3	4.1	27.6424	284.249
3298	38020	Ro	1	3348	43.1757	46	40.3431	-2.83253	-0.0656047	0.0656047	46	0.0046	25.6	28.6	3	27.6326	77.5437
542	24011	Barbarano Vicentino	1	4576	19.4477	22	19.1429	-0.304811	-0.0156733	0.0156733	22	0.0022	25.8	29.5	3.7	27.6273	235.297
248	29007 - 29038	Bosaro - Pontecchio Polesine	2	3586	17.6469	21	18.3967	0.749712	0.042484	0.042484	21	0.0021	26.6	28.6	2	27.6048	203.208
3401	29004	Badia Polesine	1	10536	44.5275	49	42.8643	-1.66311	-0.0373503	0.0373503	49	0.0049	26.3	29	2.7	27.6041	236.618
943	28021	Candiana	1	2468	22.2558	27	23.5671	1.3113	0.0589193	0.0589193	27	0.0027	26.8	28.6	1.8	27.5963	110.892
386	29027	Giacciano con Baruchella	1	2182	18.4184	21	18.3804	-0.0379606	-0.00206102	0.00206102	21	0.0021	26.9	28.1	1.2	27.5952	118.469
1007	28041	Gazzo	1	4291	22.7031	25	21.691	-1.01215	-0.044582	0.044582	25	0.0025	26.7	28.7	2	27.564	189.005
231	15205	Segrate	1	33519	17.5074	21	18.2467	0.73929	0.0422273	0.0422273	21	0.0021	26.7	28.3	1.6	27.5524	1914.56
1999	24067 - 24013	Monticello Conte Otto - Bolzano Vicentino	2	15665	30.0719	33	28.617	-1.45488	-0.04838	0.04838	33	0.0033	25.7	29.1	3.4	27.5394	520.919
2776	24003 - 24010 - 24075	Alonte - Asigliano Veneto - Orgiano	3	5675	37.2911	41	35.7132	-1.57797	-0.0423148	0.0423148	41	0.0041	26.7	28.4	1.7	27.5366	152.181
2165	27017 - 27004	Foss├▓ - Camponogara	2	19706	31.4617	37	32.2106	0.748885	0.0238031	0.0238031	37	0.0037	26.6	29.5	2.9	27.5324	626.349
2441	23069	San Bonifacio	1	20275	33.7925	37	32.1984	-1.59402	-0.047171	0.047171	37	0.0037	25.9	28.8	2.9	27.5162	599.986
3182	24006	Arcugnano	1	7899	41.5614	48	41.712	0.150585	0.00362321	0.00362321	48	0.0048	25.3	30.6	5.3	27.4833	190.056
4230	26069	Roncade	1	14037	61.7191	69	59.8204	-1.89878	-0.0307648	0.0307648	69	0.0069	25.2	29	3.8	27.4739	227.434
466	23071	San Giovanni Lupatoto	1	24148	19.0141	22	19.1539	0.139787	0.00735173	0.00735173	22	0.0022	26.5	28.2	1.7	27.4591	1270
238	29032	Melara	1	1870	17.582	18	15.7516	-1.83039	-0.104106	0.104106	18	0.0018	26.2	28.4	2.2	27.4444	106.359
2858	26055	Paese	1	21432	38.0632	44	38.0899	0.0267423	0.000702577	0.000702577	44	0.0044	25.1	29.1	4	27.4295	563.063
5102	29001	Adria	1	20233	113.319	131	114.674	1.35583	0.0119647	0.0119647	131	0.0131	25.9	29.5	3.6	27.4221	178.55
61	29037	Polesella	1	4079	16.4059	19	16.6575	0.251512	0.0153305	0.0153305	19	0.0019	26.9	28.2	1.3	27.4211	248.629
341	26013	Castello di Godego	1	7013	18.124	20	17.3152	-0.808755	-0.0446235	0.0446235	20	0.002	26.2	28.5	2.3	27.385	386.946
2303	29009	Canaro	1	2853	32.6375	37	32.4552	-0.182332	-0.00558659	0.00558659	37	0.0037	26	28.4	2.4	27.373	87.4148
1949	15078 - 15005	Cisliano - Albairate	2	8884	29.6819	34	29.5714	-0.110497	-0.00372271	0.00372271	34	0.0034	26.2	28.5	2.3	27.3647	299.307
1273	29026	Gavello	1	1605	24.3572	27	23.6486	-0.708663	-0.0290945	0.0290945	27	0.0027	26	29	3	27.3519	65.8942
212	24083	Quinto Vicentino	1	5694	17.3921	20	17.3526	-0.0395369	-0.00227326	0.00227326	20	0.002	26.2	28.5	2.3	27.34	327.389
3639	26071	San Biagio di Callalta	1	13039	48.4603	56	48.4861	0.0258063	0.000532524	0.000532524	56	0.0056	25.8	29.9	4.1	27.3339	269.066
1978	15070 - 15051 - 15040 - 15172	Cernusco sul Naviglio - Carugate - Bussero - Pessano con Bornago	4	62468	29.8787	37	32.1214	2.24271	0.0750607	0.0750607	37	0.0037	26.1	28.8	2.7	27.327	2090.72
3025	20038	Ostiglia	1	6940	39.835	45	39.372	-0.46308	-0.0116249	0.0116249	45	0.0045	25.7	28.5	2.8	27.3022	174.219
3715	29012 - 29013	Castelmassa - Castelnovo Bariano	2	7222	49.7529	54	47.2785	-2.47445	-0.0497348	0.0497348	54	0.0054	26.5	28.3	1.8	27.2815	145.157
4483	23025	Cerea	1	16251	70.2984	81	70.765	0.466588	0.00663724	0.00663724	81	0.0081	24.7	29.1	4.4	27.2704	231.172
4765	28007 - 28033	Arzergrande - Codevigo	2	11135	83.6039	95	82.8639	-0.740033	-0.00885165	0.00885165	89	0.0089	20.3	31.4	11.1	27.2393	133.188
230	29036	Pincara	1	1262	17.5017	21	18.405	0.903394	0.0516177	0.0516177	21	0.0021	26.4	27.8	1.4	27.2381	72.1075
2624	28065	Piove di Sacco	1	19067	35.7125	39	33.9968	-1.71566	-0.0480408	0.0480408	39	0.0039	25.7	29.5	3.8	27.2359	533.903
594	28031	Cinto Euganeo	1	2023	19.7514	20	17.4369	-2.31457	-0.117185	0.117185	20	0.002	24.5	28.5	4	27.23	102.423
3739	15016 - 15108 - 15142 - 15122 - 15060 - 15237	Bellinzago Lombardo - Gorgonzola - Melzo - Liscate - Cassina de' Pecchi - Vignate	6	67724	50.1986	55	47.7705	-2.42814	-0.0483707	0.0483707	55	0.0055	25.5	28.6	3.1	27.1945	1349.12
1328	108021 - 108052 - 108001	Concorezzo - Caponago - Agrate Brianza	3	35189	24.7835	30	26.0211	1.23759	0.0499359	0.0499359	30	0.003	25.9	28.1	2.2	27.1433	1419.85
155	18162	Travac├▓ Siccomario	1	4361	17.0584	20	17.4798	0.42141	0.0247039	0.0247039	20	0.002	26	28.1	2.1	27.135	255.651
4235	26089	Vedelago	1	16434	61.8141	67	58.0029	-3.81124	-0.0616564	0.0616564	67	0.0067	25.6	29.4	3.8	27.1209	265.861
3667	26046	Montebelluna	1	30765	48.9781	56	48.4158	-0.56228	-0.0114802	0.0114802	56	0.0056	24.6	28.9	4.3	27.1161	628.138
218	15210	Settala	1	7328	17.4372	22	19.1269	1.68972	0.0969032	0.0969032	22	0.0022	26.1	27.8	1.7	27.0773	420.251
1898	15179 - 15229 - 15176 - 15154	Pregnana Milanese - Vanzago - Pogliano Milanese - Nerviano	4	41011	29.1791	34	29.5142	0.33508	0.0114835	0.0114835	34	0.0034	25.1	28.6	3.5	27.0618	1405.49
2006	29015	Ceregnano	1	3691	30.1551	36	31.5205	1.36535	0.0452777	0.0452777	36	0.0036	26	27.7	1.7	27.0583	122.4
4828	27002	Campagna Lupia	1	6936	87.5284	101	87.9798	0.451342	0.00515652	0.00515652	82	0.0082	20.6	30.8	10.2	27.0573	79.2428
1443	26005	Breda di Piave	1	7750	25.7381	27	23.3642	-2.37393	-0.092234	0.092234	27	0.0027	26.2	28	1.8	27.0481	301.11
697	23050	Monteforte d'Alpone	1	8410	20.4707	24	20.8717	0.400929	0.0195855	0.0195855	24	0.0024	25.2	28.5	3.3	27.0458	410.83
3875	23095	Villa Bartolomea	1	5841	52.9864	62	54.2156	1.2292	0.0231983	0.0231983	62	0.0062	25.8	28.1	2.3	26.9823	110.236
5417	15250 - 15157 - 15146	Baranzate - Novate Milanese - Milano	3	1272840	190.063	222	192.94	2.87633	0.0151335	0.0151335	222	0.0222	25.2	28.8	3.6	26.9752	6696.92
865	28004	Anguillara Veneta	1	4594	21.6548	25	21.8512	0.196367	0.00906804	0.00906804	25	0.0025	26.2	27.9	1.7	26.952	212.147
3528	24120 - 24068 - 24008	Zermeghedo - Montorso Vicentino - Arzignano	3	30126	46.4546	54	46.895	0.440434	0.00948096	0.00948096	54	0.0054	24.2	29.7	5.5	26.95	648.505
3418	27025	Musile di Piave	1	11518	44.821	50	43.3567	-1.46431	-0.0326703	0.0326703	50	0.005	25.4	29.3	3.9	26.936	256.978
839	29035	Pettorazza Grimani	1	1669	21.4422	24	20.9862	-0.455963	-0.0212647	0.0212647	24	0.0024	26.4	27.8	1.4	26.9333	77.8372
3887	28068 - 28035	Pontelongo - Correzzola	2	9390	53.1784	61	53.2442	0.0658138	0.0012376	0.0012376	61	0.0061	25.8	28.2	2.4	26.923	176.575
3059	19037 - 19035	Cremosano - Crema	2	34671	40.3054	47	40.9224	0.616964	0.0153072	0.0153072	47	0.0047	25.6	28.4	2.8	26.9191	860.207
884	15211 - 15087	Settimo Milanese - Cornaredo	2	39269	21.8041	25	21.7221	-0.0819755	-0.00375964	0.00375964	25	0.0025	25.7	28.1	2.4	26.9	1800.99
585	24105	Thiene	1	23254	19.7007	22	19.0462	-0.654519	-0.0332231	0.0332231	22	0.0022	25.4	27.7	2.3	26.8955	1180.36
2238	29048	Villadose	1	5188	32.0583	36	31.4986	-0.559707	-0.017459	0.017459	36	0.0036	25.9	27.9	2	26.8889	161.83
1130	98039 - 98020	Merlino - Comazzo	2	3955	23.5506	29	25.2179	1.66733	0.0707976	0.0707976	29	0.0029	25.7	27.6	1.9	26.8862	167.936
1074	15058 - 15248 - 15041	Casorezzo - Villa Cortese - Busto Garolfo	3	24984	23.1488	27	23.4351	0.2863	0.0123678	0.0123678	27	0.0027	25.9	27.5	1.6	26.863	1079.28
1530	15103	Gaggiano	1	8933	26.2769	30	26.1053	-0.171616	-0.00653107	0.00653107	30	0.003	25.5	27.7	2.2	26.8333	339.957
2739	15113 - 15200 - 15164 - 15144 - 15134	Inveruno - Santo Stefano Ticino - Ossona - Mesero - Marcallo con Casone	5	27485	36.9619	46	39.9573	2.9954	0.0810401	0.0810401	46	0.0046	25.8	28.4	2.6	26.8304	743.603
3997	15116 - 15105 - 15009 - 15170 - 15182	Lainate - Garbagnate Milanese - Arese - Pero - Rho	5	130797	55.6123	66	57.2848	1.67252	0.0300747	0.0300747	66	0.0066	23.9	28.4	4.5	26.8227	2351.94
1336	15209 - 15242 - 15081	Sesto San Giovanni - Vimodrone - Cologno Monzese	3	138726	24.8576	27	23.4406	-1.41702	-0.0570054	0.0570054	27	0.0027	25.8	27.8	2	26.8185	5580.84
2125	24043 - 23063	Gambellara - Ronc├á	2	7045	31.1449	38	33.0262	1.8813	0.0604047	0.0604047	38	0.0038	24.6	28	3.4	26.8079	226.201
363	23059	Peschiera del Garda	1	9598	18.2676	19	16.5223	-1.7453	-0.0955409	0.0955409	19	0.0019	23.7	28	4.3	26.7842	525.412
557	28039 - 24088	Galliera Veneta - Rossano Veneto	2	14964	19.5434	22	19.0486	-0.494787	-0.0253173	0.0253173	22	0.0022	24.5	28.8	4.3	26.7773	765.68
3244	15101 - 15082 - 15222 - 15167 - 15139	Dresano - Colturano - Tribiano - Pantigliate - Mediglia	5	26208	42.319	46	40.0232	-2.29584	-0.0542507	0.0542507	46	0.0046	25.8	27.9	2.1	26.7717	619.296
1562	26085	Trevignano	1	10565	26.4781	30	25.9523	-0.525758	-0.0198564	0.0198564	30	0.003	25.6	27.8	2.2	26.77	399.009
3397	19079 - 19011 - 19072 - 19017 - 19094	Ricengo - Campagnola Cremasca - Pianengo - Casale Cremasco-Vidolasco - Sergnano	5	10471	44.477	50	43.4914	-0.985635	-0.0221606	0.0221606	50	0.005	25.6	28.2	2.6	26.764	235.425
1837	26040	Maserada sul Piave	1	9293	28.745	35	30.2692	1.52423	0.0530259	0.0530259	35	0.0035	25.7	27.7	2	26.7629	323.291
2568	26062 - 26059	Povegliano - Ponzano Veneto	2	17246	35.1597	39	33.7388	-1.42091	-0.040413	0.040413	39	0.0039	25.4	29.6	4.2	26.7487	490.505
435	28002	Agna	1	3400	18.7941	22	19.2198	0.42574	0.0226529	0.0226529	22	0.0022	26	27.5	1.5	26.7409	180.908
3349	15192 - 15195	San Donato Milanese - San Giuliano Milanese	2	66963	43.7752	50	43.5155	-0.259734	-0.00593336	0.00593336	50	0.005	25.3	28.1	2.8	26.738	1529.7
266	15118	Legnano	1	57647	17.7111	22	19.0795	1.36832	0.0772576	0.0772576	22	0.0022	25.6	27.7	2.1	26.7364	3254.84
1514	20062	Serravalle a Po	1	1593	26.2061	31	27.1287	0.922585	0.0352049	0.0352049	31	0.0031	26	27.5	1.5	26.7258	60.7874
2914	23019	Casaleone	1	5939	38.6053	44	38.458	-0.147226	-0.00381363	0.00381363	44	0.0044	25.2	27.9	2.7	26.7091	153.839
307	24104	Tezze sul Brenta	1	12600	17.9287	21	18.1789	0.250146	0.0139522	0.0139522	21	0.0021	25.5	27.6	2.1	26.6952	702.782
4929	27019	Jesolo	1	24479	96.283	113	98.0974	1.81435	0.018844	0.018844	112	0.0112	23.5	35.7	12.2	26.6839	254.24
2107	29044	San Martino di Venezze	1	4035	31.0304	34	29.7309	-1.29957	-0.0418804	0.0418804	34	0.0034	25.6	27.8	2.2	26.6618	130.034
1136	27003	Campolongo Maggiore	1	10342	23.6001	25	21.7786	-1.82153	-0.0771832	0.0771832	25	0.0025	25.6	28.3	2.7	26.64	438.218
1248	18065	Frascarolo	1	1214	24.1943	29	25.3921	1.19784	0.0495094	0.0495094	29	0.0029	25.2	27.8	2.6	26.6345	50.1772
4442	38002	Berra	1	5160	68.5898	78	68.3834	-0.20639	-0.00300906	0.00300906	78	0.0078	22.9	29.4	6.5	26.6167	75.2299
1820	29014	Ceneselli	1	1813	28.6157	34	29.7777	1.16197	0.0406061	0.0406061	34	0.0034	25.3	27.6	2.3	26.6059	63.3568
3452	19097	Soncino	1	7699	45.3514	52	45.2448	-0.106613	-0.00235083	0.00235083	52	0.0052	25.2	28.4	3.2	26.6058	169.763
103	23041	Isola Rizza	1	3255	16.6787	19	16.5687	-0.109906	-0.00658962	0.00658962	19	0.0019	24.9	28.5	3.6	26.6053	195.16
1966	16019 - 19024 - 16122 - 19010	Barbata - Castel Gabbiano - Isso - Camisano	4	3116	29.7987	32	27.8174	-1.98131	-0.0664896	0.0664896	32	0.0032	25.8	27.5	1.7	26.6	104.568
4537	20009 - 20061	Carbonara di Po - Sermide	2	7595	72.4836	84	73.6162	1.13266	0.0156264	0.0156264	84	0.0084	24.8	27.8	3	26.594	104.782
1529	20064	Sustinente	1	2240	26.2767	29	25.3759	-0.900748	-0.0342794	0.0342794	29	0.0029	25.8	27.5	1.7	26.5931	85.2467
679	15011 - 15189	Assago - Rozzano	2	48107	20.3118	23	20.0171	-0.294731	-0.0145103	0.0145103	23	0.0023	25.3	27.7	2.4	26.5913	2368.42
4436	23056 - 23097	Pal├╣ - Zevio	2	15697	68.4871	76	66.1838	-2.30322	-0.03363	0.03363	76	0.0076	25.6	28.2	2.6	26.5724	229.197
265	3131	Romentino	1	5379	17.7046	21	18.2538	0.549204	0.0310204	0.0310204	21	0.0021	25.7	27.7	2	26.5667	303.819
4724	18177	Vigevano	1	60109	81.4288	93	81.0534	-0.375466	-0.00461097	0.00461097	93	0.0093	23	29.3	6.3	26.5559	738.178
785	23049	Montecchia di Crosara	1	4462	21.0631	24	20.8558	-0.207312	-0.0098424	0.0098424	24	0.0024	25	27.7	2.7	26.5417	211.839
5432	23091	Verona	1	252520	198.953	229	199.105	0.152565	0.000766843	0.000766843	229	0.0229	22.4	29.7	7.3	26.5288	1269.25
315	29006	Bergantino	1	2626	17.9679	21	18.3795	0.411586	0.0229067	0.0229067	21	0.0021	25.7	27.3	1.6	26.5095	146.149
2459	26002 - 26082	Arcade - Spresiano	2	16025	33.9705	38	32.8479	-1.12267	-0.0330485	0.0330485	38	0.0038	24.8	28.4	3.6	26.4921	471.732
1059	17122	Offlaga	1	4269	23.0475	26	22.6326	-0.41491	-0.0180024	0.0180024	26	0.0026	25.4	27.3	1.9	26.4885	185.226
1914	3068	Galliate	1	15008	29.3894	34	29.5422	0.152801	0.0051992	0.0051992	34	0.0034	24.5	29.1	4.6	26.4441	510.661
3696	29010 - 29047	Canda - Trecenta	2	3963	49.4456	58	50.7979	1.3523	0.0273493	0.0273493	58	0.0058	25.4	27.9	2.5	26.4397	80.1487
5275	27006	Cavarzere	1	14816	140.342	160	139.914	-0.427727	-0.00304775	0.00304775	160	0.016	23.7	29.2	5.5	26.4237	105.571
3387	27015 - 26094 - 26044	Fossalta di Piave - Zenson di Piave - Monastier di Treviso	3	10084	44.3535	53	45.9073	1.55377	0.0350314	0.0350314	53	0.0053	25.5	27.4	1.9	26.4132	227.355
1692	29022	Fiesso Umbertiano	1	4275	27.533	31	27.1808	-0.352295	-0.0127953	0.0127953	31	0.0031	25.1	27.5	2.4	26.4065	155.268
4065	23096	Villafranca di Verona	1	32747	57.357	66	57.4727	0.115731	0.00201774	0.00201774	66	0.0066	25	28.2	3.2	26.4045	570.933
604	15026 - 15019	Boffalora sopra Ticino - Bernate Ticino	2	7266	19.8313	23	19.9898	0.158473	0.00799104	0.00799104	23	0.0023	24.9	27.3	2.4	26.3957	366.39
1070	15061 - 15184	Cassinetta di Lugagnano - Robecco sul Naviglio	2	8726	23.1208	27	23.4842	0.363391	0.015717	0.015717	27	0.0027	24.7	28.4	3.7	26.3667	377.408
902	18056 - 18058	Corteolona - Costa de' Nobili	2	2483	21.932	26	22.7252	0.79317	0.036165	0.036165	26	0.0026	25.3	27.6	2.3	26.3654	113.214
402	23060	Povegliano Veronese	1	7064	18.5331	22	19.1639	0.630751	0.0340337	0.0340337	22	0.0022	25.9	26.8	0.9	26.3364	381.155
4532	23057 - 23043	Pastrengo - Lazise	2	9588	72.1736	81	70.3789	-1.79468	-0.0248662	0.0248662	47	0.0047	24.4	28.8	4.4	26.334	132.846
4336	27010	Cona	1	3175	65.0694	77	67.2496	2.18019	0.0335057	0.0335057	77	0.0077	24	27.7	3.7	26.3338	48.794
923	29011	Castelguglielmo	1	1646	22.1249	22	19.2745	-2.85041	-0.128833	0.128833	22	0.0022	25.7	27.8	2.1	26.3318	74.3958
3548	23055	Oppeano	1	9427	46.7315	59	51.4225	4.69103	0.100383	0.100383	59	0.0059	24.9	28.9	4	26.3288	201.727
1607	20040 - 20049	Pieve di Coriano - Revere	2	3586	26.8837	31	27.1431	0.259447	0.00965071	0.00965071	31	0.0031	25.1	27.4	2.3	26.3226	133.39
2241	18077 - 18139	Inverno e Monteleone - Santa Cristina e Bissone	2	3418	32.087	35	30.5792	-1.50782	-0.0469915	0.0469915	35	0.0035	25.3	27.8	2.5	26.32	106.523
3601	17125	Orzinuovi	1	12343	47.9003	54	46.9917	-0.908695	-0.0189705	0.0189705	54	0.0054	24.4	28	3.6	26.3074	257.681
2474	15178 - 15224	Pozzuolo Martesana - Truccazzano	2	13951	34.1494	40	34.7511	0.601683	0.0176191	0.0176191	40	0.004	25.2	27.5	2.3	26.3	408.529
70	98032	Lodi Vecchio	1	7356	16.463	19	16.5623	0.0992717	0.00602998	0.00602998	19	0.0019	25.5	26.8	1.3	26.2947	446.82
2598	98055 - 98009 - 15202 - 15244 - 15140 - 15071	Sordio - Casalmaiocco - San Zenone al Lambro - Vizzolo Predabissi - Melegnano - Cerro al Lambro	6	36179	35.4096	42	36.5856	1.17603	0.0332121	0.0332121	42	0.0042	24.9	27.6	2.7	26.2857	1021.73
434	19054 - 19062	Izano - Offanengo	2	7937	18.7885	22	19.1521	0.363556	0.0193499	0.0193499	22	0.0022	25.1	27.5	2.4	26.2818	422.438
2065	23068	Salizzole	1	3745	30.6996	35	30.5514	-0.148202	-0.00482748	0.00482748	35	0.0035	24.9	27.2	2.3	26.2714	121.989
3162	23012	Bovolone	1	15846	41.2779	47	40.9963	-0.281594	-0.00682191	0.00682191	47	0.0047	24.9	27.7	2.8	26.2596	383.885
862	18154 - 18067	Suardi - Gambarana	2	893	21.6413	26	22.769	1.1277	0.0521087	0.0521087	26	0.0026	25	27.2	2.2	26.2538	41.2638
2635	24118 - 24038	Villaverla - Dueville	2	20057	35.792	41	35.5287	-0.263321	-0.00735696	0.00735696	41	0.0041	25.2	27.8	2.6	26.239	560.376
1337	23051	Mozzecane	1	7005	24.8589	28	24.4039	-0.455031	-0.0183045	0.0183045	28	0.0028	25.2	26.9	1.7	26.2357	281.79
2701	18071 - 18070 - 18053 - 98059 - 18180	Gerenzago - Genzone - Copiano - Valera Fratta - Villanterio	5	8360	36.5576	45	39.2817	2.72409	0.074515	0.074515	45	0.0045	25.6	27.2	1.6	26.2267	228.68
3072	15158 - 15247	Noviglio - Zibido San Giacomo	2	10789	40.4684	47	40.9221	0.453713	0.0112116	0.0112116	47	0.0047	25.1	27.4	2.3	26.2234	266.603
1730	17103	Manerbio	1	12869	27.9006	32	27.8686	-0.0320118	-0.00114735	0.00114735	32	0.0032	24.4	27.4	3	26.2156	461.244
5412	27008	Chioggia	1	49735	187.761	214	186.8	-0.961354	-0.00512008	0.00512008	156	0.0156	19.7	36.1	16.4	26.2038	264.884
3307	20006 - 20029	Borgofranco sul Po - Magnacavallo	2	2459	43.2698	50	43.7987	0.528889	0.0122231	0.0122231	50	0.005	24.8	26.9	2.1	26.2	56.8295
1996	98025 - 19058 - 19041	Crespiatica - Monte Cremasco - Dovera	3	8358	30.0499	33	28.7351	-1.31476	-0.0437526	0.0437526	33	0.0033	24.9	27.3	2.4	26.1727	278.138
4300	20030	Mantova	1	46649	63.8256	72	62.9241	-0.901528	-0.0141249	0.0141249	72	0.0072	24.5	27.9	3.4	26.1708	730.882
42	15038 - 15007	Buscate - Arconate	2	11275	16.2662	17	14.7561	-1.51007	-0.0928353	0.0928353	17	0.0017	25.3	26.8	1.5	26.1647	693.156
2204	15169 - 98018 - 98061	Paullo - Cervignano d'Adda - Zelo Buon Persico	3	20005	31.7969	35	30.4581	-1.33879	-0.0421046	0.0421046	35	0.0035	24.9	27.6	2.7	26.1543	629.15
3346	98027 - 98040 - 98003 - 19102	Galgagnano - Montanaso Lombardo - Boffalora d'Adda - Spino d'Adda	4	11995	43.7154	50	43.5319	-0.183551	-0.00419876	0.00419876	50	0.005	25.2	27	1.8	26.152	274.388
298	26017	Cimadolmo	1	3413	17.8801	20	17.2891	-0.59104	-0.0330557	0.0330557	20	0.002	24.8	27	2.2	26.14	190.882
3519	18030 - 18137 - 18041	Carbonara al Ticino - San Martino Siccomario - Cava Manara	3	13840	46.3674	54	47.1926	0.825173	0.0177964	0.0177964	54	0.0054	24.5	28	3.5	26.1296	298.485
499	18062	Ferrera Erbognone	1	1121	19.1861	23	20.1178	0.931694	0.048561	0.048561	23	0.0023	24.9	26.8	1.9	26.1261	58.4278
1151	15032 - 15098 - 15086 - 15077	Bresso - Cusano Milanino - Cormano - Cinisello Balsamo	4	135689	23.6804	25	21.6962	-1.98412	-0.0837875	0.0837875	25	0.0025	25.6	26.5	0.9	26.124	5730.02
78	16105 - 16142	Fornovo San Giovanni - Mozzanica	2	7893	16.5214	21	18.2482	1.72678	0.104517	0.104517	21	0.0021	25.6	26.6	1	26.1238	477.744
4126	15165 - 15002	Ozzero - Abbiategrasso	2	32461	58.7976	67	58.325	-0.472606	-0.00803784	0.00803784	67	0.0067	24.1	28.7	4.6	26.0955	552.08
1113	18048	Chignolo Po	1	3992	23.4062	26	22.7279	-0.678306	-0.0289797	0.0289797	26	0.0026	24.4	28.5	4.1	26.0885	170.553
2190	98041 - 98056	Mulazzano - Tavazzano con Villavesco	2	11832	31.6719	37	32.2235	0.551595	0.0174159	0.0174159	37	0.0037	25	27.5	2.5	26.0811	373.58
2057	26068	Riese Pio X	1	10858	30.6295	37	32.0123	1.38282	0.0451468	0.0451468	37	0.0037	23.9	28	4.1	26.0703	354.495
21	23075	San Pietro di Morubio	1	3024	16.118	19	16.5786	0.460584	0.0285757	0.0285757	19	0.0019	25	27.3	2.3	26.0632	187.616
4670	27033	San Don├á di Piave	1	40646	78.7875	93	80.6028	1.81523	0.0230395	0.0230395	93	0.0093	21.5	28.6	7.1	26.0602	515.894
4782	98024 - 98048 - 98037 - 98021 - 98031	Corte Palasio - San Martino in Strada - Massalengo - Cornegliano Laudense - Lodi	5	55536	84.4457	99	86.2967	1.85092	0.0219185	0.0219185	99	0.0099	24.3	28.7	4.4	26.0596	657.653
1402	24044 - 24028	Gambugliano - Castelgomberto	2	6949	25.3854	30	26.0208	0.635424	0.0250311	0.0250311	30	0.003	22.3	27.5	5.2	26.0567	273.741
1386	17126 - 17146	Orzivecchi - Pompiano	2	6378	25.2275	27	23.4869	-1.74064	-0.0689978	0.0689978	27	0.0027	25.1	27	1.9	26.037	252.819
3586	15131 - 15099 - 12026	Magnago - Dairago - Busto Arsizio	3	94639	47.563	53	45.9614	-1.60165	-0.0336742	0.0336742	53	0.0053	24.4	27.5	3.1	26.0358	1989.76
289	16101	Fontanella	1	4339	17.8095	21	18.2566	0.447151	0.0251075	0.0251075	21	0.0021	24.5	26.9	2.4	26.019	243.634
5326	38007	Copparo	1	17017	156.933	183	160.631	3.69827	0.023566	0.023566	183	0.0183	23.2	28.2	5	26.0087	108.435
2607	98001 - 19018 - 19029 - 19111 - 19005	Abbadia Cerreto - Casaletto Ceredano - Chieve - Vaiano Cremasco - Bagnolo Cremasco	5	12374	35.4758	41	35.712	0.236269	0.00666002	0.00666002	41	0.0041	24.7	27.6	2.9	26.0049	348.801
903	26001	Altivole	1	6720	21.9358	25	21.6203	-0.315451	-0.0143807	0.0143807	25	0.0025	24.2	27	2.8	26.004	306.349
2266	29033	Occhiobello	1	11351	32.3184	34	29.834	-2.48434	-0.0768708	0.0768708	34	0.0034	24.2	27.2	3	26	351.224
1623	20004	Bigarello	1	2083	27.0021	30	26.2044	-0.797735	-0.0295434	0.0295434	30	0.003	25.3	26.6	1.3	25.9967	77.1422
2882	3149	Trecate	1	19856	38.2526	43	37.3961	-0.856548	-0.0223919	0.0223919	43	0.0043	24.3	27.7	3.4	25.9953	519.076
3391	24026 - 24025 - 24087	Cassola - Cartigliano - Ros├á	3	32001	44.4173	52	44.9918	0.574493	0.012934	0.012934	52	0.0052	24	27.6	3.6	25.9404	720.463
2255	16219	Treviglio	1	28410	32.2439	36	31.256	-0.987872	-0.0306375	0.0306375	36	0.0036	24.4	27.9	3.5	25.9306	881.098
2200	18035	Cassolnovo	1	6940	31.761	36	31.3433	-0.417735	-0.0131524	0.0131524	36	0.0036	24.8	27.2	2.4	25.9194	218.507
3075	23021 - 23094	Castel d'Azzano - Vigasio	2	21177	40.4961	46	40.0767	-0.419361	-0.0103556	0.0103556	46	0.0046	24.6	27.6	3	25.913	522.94
1851	98005 - 98015 - 98046 - 98036 - 98012	Borgo San Giovanni - Castiraga Vidardo - Salerano sul Lambro - Marudo - Caselle Lurani	5	12158	28.8199	32	27.9078	-0.912125	-0.0316491	0.0316491	32	0.0032	25.3	26.8	1.5	25.9125	421.861
1105	17066	Dello	1	5576	23.3353	28	24.3582	1.02288	0.0438339	0.0438339	28	0.0028	25	27	2	25.9107	238.951
1107	18138	Sannazzaro de' Burgondi	1	5644	23.351	26	22.7451	-0.605822	-0.0259442	0.0259442	26	0.0026	24.2	26.7	2.5	25.8885	241.703
821	29005	Bagnolo di Po	1	1374	21.3547	25	21.9051	0.550385	0.0257735	0.0257735	25	0.0025	25.2	26.4	1.2	25.888	64.3418
877	15206 - 15027	Senago - Bollate	2	56471	21.739	25	21.6938	-0.0452069	-0.00207953	0.00207953	25	0.0025	24.1	26.5	2.4	25.876	2597.68
4290	20052	Roncoferraro	1	7201	63.4474	73	63.8295	0.382115	0.00602255	0.00602255	73	0.0073	25	27	2	25.8534	113.496
462	108045 - 15166	Varedo - Paderno Dugnano	2	59335	18.9769	21	18.2167	-0.760246	-0.0400616	0.0400616	21	0.0021	25.4	26.3	0.9	25.8524	3126.69
195	23016	Buttapietra	1	6867	17.2725	20	17.421	0.148445	0.00859425	0.00859425	20	0.002	25.3	27.5	2.2	25.85	397.567
4491	19036	Cremona	1	69589	70.5366	83	72.5511	2.01445	0.028559	0.028559	83	0.0083	24	28.1	4.1	25.8458	986.565
516	18181 - 18157 - 18085	Vistarino - Torre d'Arese - Magherno	3	4213	19.2513	22	19.2038	-0.0475213	-0.00246847	0.00246847	22	0.0022	24.5	26.7	2.2	25.8455	218.843
4470	23040	Isola della Scala	1	11457	69.8422	80	69.7626	-0.0795743	-0.00113934	0.00113934	80	0.008	24.5	27.7	3.2	25.835	164.041
1243	17093 - 17026 - 17064	Longhena - Brandico - Corzano	3	3615	24.1623	27	23.4769	-0.685417	-0.0283672	0.0283672	27	0.0027	24.8	26.7	1.9	25.8296	149.613
5023	3106	Novara	1	101952	103.129	121	105.22	2.09017	0.0202674	0.0202674	121	0.0121	23.4	28.5	5.1	25.8264	988.583
4518	20068 - 23037	Villimpenta - Gazzo Veronese	2	7682	71.5076	83	72.5578	1.05017	0.0146862	0.0146862	83	0.0083	24	27	3	25.8229	107.429
1484	98011	Caselle Landi	1	1652	26.0225	28	24.493	-1.52947	-0.0587751	0.0587751	28	0.0028	24	26.7	2.7	25.8214	63.4836
1022	23001 - 23023	Affi - Cavaion Veronese	2	7768	22.798	24	20.8333	-1.9647	-0.0861785	0.0861785	24	0.0024	23.8	28.1	4.3	25.7875	340.731
1420	19055 - 19082 - 19081	Madignano - Ripalta Guerina - Ripalta Cremasca	3	6860	25.5334	30	26.1375	0.604149	0.0236611	0.0236611	30	0.003	24.8	27.6	2.8	25.7767	268.668
1088	26036	Loria	1	9097	23.2411	28	24.2298	0.988705	0.0425413	0.0425413	28	0.0028	24.1	27.3	3.2	25.775	391.419
2419	29008 - 20023	Calto - Felonica	2	2283	33.6198	39	34.1861	0.566266	0.0168432	0.0168432	39	0.0039	24.3	26.9	2.6	25.7744	67.9064
4159	108009 - 108029 - 108003 - 108041 - 108012 - 108046 - 108033	Biassono - Macherio - Albiate - Sovico - Brugherio - Vedano al Lambro - Monza	7	193538	59.7286	70	60.7051	0.976456	0.0163482	0.0163482	70	0.007	23.6	27.5	3.9	25.7686	3240.29
2956	19019 - 19104 - 19087 - 19086	Casaletto di Sopra - Ticengo - Salvirola - Romanengo	4	5186	39.0781	44	38.2973	-0.78086	-0.019982	0.019982	44	0.0044	24.7	27.1	2.4	25.7636	132.709
16	23032	Erb├¿	1	1841	16.1059	19	16.5787	0.472833	0.0293578	0.0293578	19	0.0019	24.8	26.3	1.5	25.7632	114.306
2031	19084	Rivolta d'Adda	1	7918	30.4242	34	29.5554	-0.868797	-0.0285561	0.0285561	34	0.0034	24.9	26.7	1.8	25.75	260.253
2794	20045	Porto Mantovano	1	15918	37.4554	43	37.5539	0.0984705	0.002629	0.002629	43	0.0043	24.3	26.9	2.6	25.7465	424.985
2181	23084	Sorg├á	1	3112	31.541	36	31.4362	-0.104813	-0.00332307	0.00332307	36	0.0036	24.2	26.6	2.4	25.7444	98.6651
3380	29042 - 29025 - 29021	Salara - Gaiba - Ficarolo	3	4917	44.214	50	43.8377	-0.376261	-0.00851001	0.00851001	50	0.005	24.7	26.6	1.9	25.742	111.209
1513	15177 - 15230 - 15110 - 15219 - 15136 - 15014	Pozzo d'Adda - Vaprio d'Adda - Grezzago - Trezzano Rosa - Masate - Basiano	6	28447	26.2053	30	26.0237	-0.181594	-0.00692966	0.00692966	30	0.003	24.5	27.2	2.7	25.74	1085.54
4587	29040	Rosolina	1	6481	74.6291	85	74.3584	-0.270623	-0.00362624	0.00362624	80	0.008	21.4	29.2	7.8	25.7262	86.8428
2930	23053	Nogara	1	8574	38.7838	43	37.5562	-1.22761	-0.0316526	0.0316526	43	0.0043	23.8	26.8	3	25.7186	221.072
715	18127 - 15024 - 15055	Rognano - Binasco - Casarile	3	11644	20.5775	22	19.1743	-1.40313	-0.0681879	0.0681879	22	0.0022	24.6	27.1	2.5	25.7182	565.862
814	17151	Pozzolengo	1	3438	21.335	26	22.6208	1.28577	0.0602656	0.0602656	26	0.0026	24	27.2	3.2	25.7154	161.143
1450	17195	Verolanuova	1	8133	25.7756	27	23.52	-2.25568	-0.0875119	0.0875119	27	0.0027	23.7	26.6	2.9	25.7111	315.531
989	20014	Castel d'Ario	1	4787	22.5827	26	22.7126	0.12987	0.00575087	0.00575087	26	0.0026	25.1	26.2	1.1	25.7077	211.976
255	18156	Torre Beretti e Castellaro	1	588	17.6738	19	16.627	-1.04686	-0.0592324	0.0592324	19	0.0019	24.9	26.7	1.8	25.6947	33.2695
1254	23015	Bussolengo	1	19483	24.2328	28	24.3369	0.104143	0.00429761	0.00429761	28	0.0028	24.8	26.6	1.8	25.6929	803.993
955	20013	Castelbelforte	1	3069	22.3477	26	22.6966	0.348938	0.0156141	0.0156141	26	0.0026	24.7	26.3	1.6	25.6885	137.33
3241	20042	Poggio Rusco	1	6521	42.2904	47	41.2054	-1.085	-0.0256559	0.0256559	47	0.0047	24	26.8	2.8	25.6872	154.196
2308	3049	Cerano	1	6728	32.6591	36	31.3238	-1.33524	-0.0408842	0.0408842	36	0.0036	23.9	27.1	3.2	25.675	206.007
528	15106 - 108017 - 15044	Gessate - Cavenago di Brianza - Cambiago	3	22055	19.3477	23	19.9563	0.608603	0.0314561	0.0314561	23	0.0023	24.5	26.7	2.2	25.6522	1139.93
4018	17203 - 17034	Visano - Calvisano	2	10470	56.0802	64	55.7442	-0.33597	-0.00599089	0.00599089	64	0.0064	24.6	26.7	2.1	25.6453	186.697
2009	17011 - 17138	Barbariga - San Paolo	2	6892	30.1733	36	31.3335	1.16023	0.0384521	0.0384521	36	0.0036	24.2	26.8	2.6	25.6417	228.414
644	98050	Sant'Angelo Lodigiano	1	12665	20.0684	23	20.0731	0.00471255	0.000234824	0.000234824	23	0.0023	24.9	26.2	1.3	25.6217	631.091
3305	19002 - 19066 - 19067	Agnadello - Palazzo Pignano - Pandino	3	16490	43.2262	49	42.6257	-0.600509	-0.0138923	0.0138923	49	0.0049	24.2	27.4	3.2	25.6163	381.482
1374	18113	Pieve del Cairo	1	2108	25.1258	29	25.3847	0.258897	0.010304	0.010304	29	0.0029	24.3	26.7	2.4	25.6034	83.8978
128	15235 - 15246 - 15112	Vermezzo - Zelo Surrigone - Gudo Visconti	3	7017	16.8515	19	16.5373	-0.314207	-0.0186456	0.0186456	19	0.0019	24.3	26.8	2.5	25.6	416.403
4540	18135 - 18110	San Genesio ed Uniti - Pavia	2	72068	72.5717	83	72.4757	-0.0959845	-0.00132262	0.00132262	83	0.0083	22.5	28.9	6.4	25.5976	993.059
1960	18190	Zinasco	1	3223	29.7604	33	28.8562	-0.904222	-0.0303834	0.0303834	33	0.0033	25	26.5	1.5	25.5848	108.298
834	23029 - 23072	Concamarise - Sanguinetto	2	5218	21.4212	24	20.9618	-0.459416	-0.0214468	0.0214468	24	0.0024	24.4	27.3	2.9	25.5833	243.59
1246	108013 - 108050	Burago di Molgora - Vimercate	2	29549	24.1687	26	22.5395	-1.62919	-0.0674089	0.0674089	26	0.0026	24.3	27	2.7	25.5731	1222.61
3973	20063 - 20017	Solferino - Castiglione delle Stiviere	2	24583	55.1309	63	54.8455	-0.285399	-0.00517675	0.00517675	63	0.0063	24.2	27.9	3.7	25.5556	445.902
3186	20046 - 20060 - 20067	Quingentole - Schivenoglia - Villa Poma	3	4467	41.628	48	42.0525	0.424507	0.0101976	0.0101976	48	0.0048	24	26.6	2.6	25.5375	107.307
3992	24018 - 24035 - 24048	Caldogno - Costabissara - Isola Vicentina	3	28021	55.4889	64	55.487	-0.001898	-3.4205e-05	3.4205e-05	64	0.0064	22	28.5	6.5	25.5312	504.984
2636	18004 - 18169 - 18081	Albuzzano - Valle Salimbene - Linarolo	3	7646	35.8041	41	35.8205	0.016361	0.000456959	0.000456959	41	0.0041	24.7	26.8	2.1	25.5293	213.551
2416	3146 - 18075	Tornaco - Gravellona Lomellina	2	3564	33.6113	39	33.9711	0.359815	0.0107052	0.0107052	39	0.0039	24.2	26.8	2.6	25.5256	106.036
1674	18109 - 18050	Parona - Cilavegna	2	7643	27.3739	31	27.0229	-0.350976	-0.0128216	0.0128216	31	0.0031	24.7	26.3	1.6	25.5226	279.208
4144	17067	Desenzano del Garda	1	26793	59.2879	67	58.2475	-1.04032	-0.017547	0.017547	58	0.0058	20.1	28.9	8.8	25.5086	451.914
2596	108034 - 108035 - 108028 - 108023	Muggi├▓ - Nova Milanese - Lissone - Desio	4	128140	35.3998	39	33.8144	-1.58546	-0.0447871	0.0447871	39	0.0039	24.6	26.1	1.5	25.5051	3619.79
500	15062	Castano Primo	1	10990	19.1881	20	17.3577	-1.83038	-0.0953917	0.0953917	20	0.002	24	26.5	2.5	25.505	572.752
5139	33032	Piacenza	1	100311	118.313	136	119.082	0.768308	0.00649384	0.00649384	136	0.0136	22.5	28.7	6.2	25.5037	847.842
549	19064	Ostiano	1	3020	19.4999	22	19.2028	-0.297047	-0.0152333	0.0152333	22	0.0022	24.8	26.3	1.5	25.5	154.873
2277	26058	Ponte di Piave	1	8312	32.4036	38	32.8743	0.470648	0.0145246	0.0145246	38	0.0038	23.8	26.9	3.1	25.4947	256.515
2503	23022	Castelnuovo del Garda	1	12199	34.4409	43	37.3886	2.94776	0.0855889	0.0855889	39	0.0039	22.2	28.1	5.9	25.4897	354.201
1352	18026 - 18002 - 18092	Campospinoso - Albaredo Arnaboldi - Mezzanino	3	2709	24.9738	28	24.4854	-0.488367	-0.0195552	0.0195552	28	0.0028	24.3	26.9	2.6	25.4857	108.474
38	18158 - 18152	Torre de' Negri - Spessa	2	949	16.2532	19	16.6128	0.359535	0.0221208	0.0221208	19	0.0019	24.3	26.4	2.1	25.4842	58.3884
4275	20053	Roverbella	1	8500	62.9994	74	64.5496	1.55024	0.0246072	0.0246072	74	0.0074	24.3	27.2	2.9	25.4797	134.922
3112	23082	Sommacampagna	1	14615	40.8382	49	42.638	1.79971	0.0440693	0.0440693	49	0.0049	23.9	27.8	3.9	25.4776	357.875
428	15188	Rosate	1	5395	18.6966	22	19.1602	0.463602	0.0247961	0.0247961	22	0.0022	23.9	27	3.1	25.4727	288.555
2338	18063 - 18013	Filighera - Belgioioso	2	7136	32.9604	38	33.2089	0.248574	0.00754159	0.00754159	38	0.0038	24.4	26.5	2.1	25.4711	216.502
1572	27022	Meolo	1	6465	26.5856	32	27.7436	1.15798	0.0435567	0.0435567	32	0.0032	24.6	26.3	1.7	25.4625	243.177
4916	27013	Eraclea	1	12689	95.3323	111	96.2608	0.928493	0.00973954	0.00973954	111	0.0111	23	28.3	5.3	25.4577	133.103
2080	15114 - 15059	Inzago - Cassano d'Adda	2	29092	30.8299	36	31.2546	0.424663	0.0137744	0.0137744	36	0.0036	24.4	26.3	1.9	25.4556	943.629
864	16209 - 16034 - 16037 - 16051	Suisio - Bottanuco - Brembate - Capriate San Gervasio	4	25119	21.6472	24	20.8016	-0.845528	-0.0390595	0.0390595	24	0.0024	24.1	26.2	2.1	25.4458	1160.38
3679	20003	Bagnolo San Vito	1	5874	49.216	57	49.8761	0.660088	0.0134121	0.0134121	57	0.0057	23.7	26.9	3.2	25.4351	119.351
1777	24097 - 24062	Sarcedo - Montecchio Precalcino	2	10291	28.2687	32	27.7081	-0.560596	-0.019831	0.019831	32	0.0032	24.6	27.1	2.5	25.4344	364.042
664	18099	Monticelli Pavese	1	711	20.2078	24	20.9908	0.782966	0.0387457	0.0387457	24	0.0024	22.4	28.7	6.3	25.425	35.1844
1296	20057	San Giorgio di Mantova	1	9398	24.5373	29	25.3306	0.793311	0.0323309	0.0323309	29	0.0029	24.4	27.1	2.7	25.4241	383.009
3193	20044 - 20036	Ponti sul Mincio - Monzambano	2	7109	41.7543	50	43.5174	1.76306	0.0422247	0.0422247	50	0.005	24	26.7	2.7	25.422	170.258
347	18112	Pieve Albignola	1	916	18.1675	22	19.2425	1.07492	0.0591673	0.0591673	22	0.0022	24.6	26.1	1.5	25.3955	50.4196
1011	23081	Soave	1	6908	22.7216	23	20.0009	-2.7207	-0.11974	0.11974	23	0.0023	23.9	27.9	4	25.3913	304.028
3024	29030	Loreo	1	3568	39.8137	45	39.3841	-0.429597	-0.0107902	0.0107902	45	0.0045	24.2	26.7	2.5	25.3867	89.6175
346	15181 - 15072	Rescaldina - Cerro Maggiore	2	28655	18.1655	21	18.2083	0.0427311	0.00235231	0.00235231	21	0.0021	23.5	26.9	3.4	25.3762	1577.44
18	98017	Cavenago d'Adda	1	2259	16.1101	19	16.5678	0.457738	0.0284131	0.0284131	19	0.0019	24.8	25.9	1.1	25.3684	140.223
2828	18178 - 18088	Villa Biscossi - Mede	2	6987	37.8023	44	38.4923	0.690019	0.0182534	0.0182534	44	0.0044	24.4	25.9	1.5	25.3591	184.83
2631	18188 - 18145 - 18005	Zerbo - San Zenone al Po - Arena Po	3	2668	35.7691	39	34.1184	-1.65064	-0.046147	0.046147	39	0.0039	23.4	28.1	4.7	25.3538	74.5895
854	17053 - 17137	Cigole - Pavone del Mella	2	4457	21.5569	25	21.7904	0.233516	0.0108325	0.0108325	25	0.0025	24.1	26.5	2.4	25.348	206.755
1066	98008 - 18009	Casaletto Lodigiano - Bascap├¿	2	4494	23.1068	27	23.5349	0.428188	0.0185309	0.0185309	27	0.0027	24.7	26.1	1.4	25.337	194.489
4476	20055	San Benedetto Po	1	7724	69.9567	78	68.3055	-1.65113	-0.0236022	0.0236022	78	0.0078	23.7	27	3.3	25.3308	110.411
1215	29045	Stienta	1	3329	24.0178	27	23.6759	-0.341925	-0.0142363	0.0142363	27	0.0027	24.8	25.8	1	25.3296	138.606
835	15015 - 15173	Basiglio - Pieve Emanuele	2	22435	21.4231	27	23.5147	2.09158	0.097632	0.097632	27	0.0027	24.4	26.9	2.5	25.3185	1047.23
2404	18103 - 18003 - 3023	Nicorvo - Albonese - Borgolavezzaro	3	3012	33.5219	39	33.9935	0.471596	0.0140683	0.0140683	39	0.0039	24.3	26.1	1.8	25.3128	89.8517
598	26075	Santa Lucia di Piave	1	9081	19.7938	23	19.8625	0.0686431	0.0034679	0.0034679	23	0.0023	23.8	27	3.2	25.2913	458.78
3415	26093	Volpago del Montello	1	10045	44.7931	54	46.6727	1.87968	0.0419637	0.0419637	54	0.0054	22.9	26.7	3.8	25.2907	224.253
1002	16010 - 16087	Antegnate - Covo	2	7173	22.6865	26	22.5855	-0.100954	-0.00444998	0.00444998	26	0.0026	23.4	26.7	3.3	25.2808	316.18
984	16047 - 16135 - 19112	Calvenzano - Misano di Gera d'Adda - Vailate	3	11448	22.5386	25	21.7282	-0.810412	-0.0359566	0.0359566	25	0.0025	24.1	25.9	1.8	25.28	507.929
3691	23042 - 23073	Lavagno - San Martino Buon Albergo	2	22384	49.3944	57	49.5791	0.184687	0.00373904	0.00373904	57	0.0057	23.9	27.5	3.6	25.2737	453.169
3872	98023 - 98038 - 19038 - 98033 - 98013	Cornovecchio - Meleti - Crotta d'Adda - Maccastorna - Castelnuovo Bocca d'Adda	5	3106	52.9598	60	52.4565	-0.503262	-0.00950272	0.00950272	60	0.006	23.8	26.3	2.5	25.27	58.6482
4064	23006	Bardolino	1	6714	57.3432	69	59.9021	2.55884	0.0446232	0.0446232	26	0.0026	21.8	26.9	5.1	25.2692	117.084
1456	18087 - 18160	Marzano - Torrevecchia Pia	2	4986	25.8117	29	25.294	-0.517718	-0.0200575	0.0200575	29	0.0029	23.9	26	2.1	25.2621	193.168
673	15159 - 15125	Opera - Locate di Triulzi	2	22881	20.2648	23	20.026	-0.238829	-0.0117854	0.0117854	23	0.0023	24	26	2	25.2522	1129.1
90	20041	Piubega	1	1768	16.5951	20	17.4585	0.863385	0.0520265	0.0520265	20	0.002	24.2	25.9	1.7	25.24	106.538
2570	20010 - 17160	Casalmoro - Remedello	2	5591	35.1761	38	33.1406	-2.03553	-0.0578669	0.0578669	38	0.0038	24.4	26.2	1.8	25.2368	158.943
2192	24072 - 24029	Nogarole Vicentino - Chiampo	2	13995	31.698	37	32.1101	0.412055	0.0129994	0.0129994	37	0.0037	22.5	26.9	4.4	25.2351	441.51
1131	24034	Cornedo Vicentino	1	11939	23.5593	27	23.4044	-0.154958	-0.00657737	0.00657737	27	0.0027	22.3	27.4	5.1	25.2333	506.763
2396	16053	Caravaggio	1	15882	33.4129	36	31.2754	-2.13744	-0.0639705	0.0639705	36	0.0036	24.8	26.1	1.3	25.2222	475.326
2782	20019	Ceresara	1	2712	37.3243	42	36.6404	-0.683911	-0.0183235	0.0183235	42	0.0042	23.5	26.4	2.9	25.2214	72.6604
449	19020 - 19015	Casaletto Vaprio - Capralba	2	4213	18.8701	25	21.7435	2.87345	0.152276	0.152276	25	0.0025	24.1	26.4	2.3	25.22	223.264
3135	98029 - 98049	Guardamiglio - San Rocco al Porto	2	6151	41.0292	47	41.1172	0.0880826	0.00214683	0.00214683	47	0.0047	24.1	26.1	2	25.2128	149.918
2547	98014 - 19049 - 19044	Castiglione d'Adda - Gombito - Formigara	3	6570	34.9227	42	36.6525	1.72977	0.0495315	0.0495315	42	0.0042	24.2	26	1.8	25.1952	188.13
625	17013 - 17172	Bassano Bresciano - San Gervasio Bresciano	2	4693	19.9352	23	20.0453	0.110028	0.00551929	0.00551929	23	0.0023	24.1	26.5	2.4	25.1913	235.412
412	19047	Genivolta	1	1178	18.5859	21	18.2931	-0.292847	-0.0157564	0.0157564	21	0.0021	23.9	26.6	2.7	25.1905	63.3812
1452	98045 - 98060	Pieve Fissiraga - Villanova del Sillaro	2	3336	25.7837	28	24.4261	-1.35761	-0.052654	0.052654	28	0.0028	23.7	27.1	3.4	25.1821	129.384
199	19109 - 19078 - 19073 - 19105	Trescore Cremasco - Quintano - Pieranica - Torlino Vimercati	4	5393	17.291	19	16.5285	-0.762529	-0.0440997	0.0440997	19	0.0019	24.3	26.6	2.3	25.1789	311.896
2330	18078 - 15050	Landriano - Carpiano	2	9893	32.8566	36	31.3673	-1.48939	-0.04533	0.04533	36	0.0036	24.2	26.5	2.3	25.1778	301.096
3403	17086 - 17080	Isorella - Gottolengo	2	9329	44.6366	52	45.3239	0.687352	0.0153988	0.0153988	52	0.0052	24.1	26	1.9	25.175	208.999
2187	18066 - 18083	Galliavola - Lomello	2	2508	31.6149	38	33.2311	1.61623	0.0511224	0.0511224	38	0.0038	24.4	25.9	1.5	25.1737	79.3298
1690	26070	Salgareda	1	6599	27.5222	33	28.5635	1.0413	0.0378348	0.0378348	33	0.0033	22.4	26.7	4.3	25.1636	239.77
3223	20033	Marmirolo	1	7759	42.0298	48	41.8837	-0.146071	-0.00347541	0.00347541	48	0.0048	23.6	26.3	2.7	25.1521	184.607
843	17159	Quinzano d'Oglio	1	6390	21.4666	24	20.9163	-0.5503	-0.0256352	0.0256352	24	0.0024	24	25.7	1.7	25.1458	297.672
1330	20037	Motteggiana	1	2516	24.7979	28	24.5219	-0.276007	-0.0111303	0.0111303	28	0.0028	23.8	27.1	3.3	25.1429	101.46
58	98026 - 98047	Fombio - San Fiorano	2	4092	16.3747	19	16.6102	0.235528	0.0143836	0.0143836	19	0.0019	23.9	26	2.1	25.1421	249.898
3633	24099 - 24016 - 24091	Schiavon - Bressanvido - Sandrigo	3	14100	48.4224	57	49.3757	0.953322	0.0196876	0.0196876	57	0.0057	24.1	26.4	2.3	25.1386	291.188
2144	23017 - 23028	Caldiero - Colognola ai Colli	2	15515	31.2721	37	32.1833	0.911196	0.0291377	0.0291377	37	0.0037	24.3	26.4	2.1	25.1351	496.129
2429	17099 - 17015 - 17097 - 17091	Mairano - Berlingo - Maclodio - Lograto	4	11205	33.6711	41	35.6289	1.95782	0.0581456	0.0581456	41	0.0041	21.5	27.2	5.7	25.1146	332.778
3894	19043 - 19025	Fiesco - Castelleone	2	10706	53.309	62	54.0477	0.738736	0.0138576	0.0138576	62	0.0062	24.1	26.9	2.8	25.1145	200.829
4304	23089	Valeggio sul Mincio	1	14300	63.9809	73	63.5751	-0.405815	-0.00634275	0.00634275	73	0.0073	23.8	26.2	2.4	25.1027	223.504
470	18090	Mezzana Bigli	1	1108	19.0356	21	18.3803	-0.655232	-0.0344215	0.0344215	21	0.0021	23	26.7	3.7	25.1	58.2069
3827	18102	Mortara	1	15156	52.0105	60	52.3483	0.337831	0.00649544	0.00649544	60	0.006	23.5	26	2.5	25.0983	291.403
304	18172 - 18148	Velezzo Lomellina - Semiana	2	358	17.9072	21	18.354	0.44672	0.0249463	0.0249463	21	0.0021	24.6	25.5	0.9	25.0952	19.9919
591	23058	Pescantina	1	16326	19.7314	23	19.9833	0.251949	0.012769	0.012769	23	0.0023	24	26.6	2.6	25.0913	827.412
3374	33013	Castel San Giovanni	1	13629	44.0738	50	43.7698	-0.30399	-0.0068973	0.0068973	50	0.005	22.7	28.4	5.7	25.088	309.232
437	26052	Ormelle	1	4464	18.8092	21	18.1549	-0.654261	-0.0347841	0.0347841	21	0.0021	23.5	26.3	2.8	25.0857	237.331
5030	20066	Viadana	1	19157	103.884	118	103.441	-0.443417	-0.00426838	0.00426838	118	0.0118	22.8	27.6	4.8	25.0822	184.407
4439	17037 - 17147 - 17114 - 17009	Capriano del Colle - Poncarale - Montirone - Bagnolo Mella	4	27508	68.5149	82	71.3079	2.79296	0.0407643	0.0407643	82	0.0082	23.8	25.9	2.1	25.0732	401.489
1568	19060 - 19080 - 19059	Moscazzano - Ripalta Arpina - Montodine	3	4483	26.5231	29	25.2855	-1.23761	-0.0466614	0.0466614	29	0.0029	24.5	25.8	1.3	25.0655	169.022
2055	16217 - 17167 - 16177	Torre Pallavicina - Rudiano - Pumenengo	3	8508	30.6057	36	31.2898	0.684084	0.0223515	0.0223515	36	0.0036	22.8	26.7	3.9	25.05	277.988
5264	36022	Mirandola	1	23960	137.061	157	137.793	0.732166	0.00534191	0.00534191	157	0.0157	23.8	26.7	2.9	25.0465	174.813
4115	17088	Leno	1	14364	58.4853	67	58.3423	-0.142976	-0.00244465	0.00244465	67	0.0067	23.6	26.5	2.9	25.0358	245.6
2773	23024 - 23039	Cazzano di Tramigna - Illasi	2	6857	37.2767	43	37.3702	0.0935265	0.00250898	0.00250898	43	0.0043	24	26	2	25.0279	183.949
2995	17001 - 17039	Acquafredda - Carpenedolo	2	14228	39.4074	48	41.8129	2.40548	0.0610412	0.0610412	48	0.0048	24.3	26	1.7	25.0271	361.049
1950	15076 - 15213 - 108010 - 108027	Cesate - Solaro - Bovisio-Masciago - Limbiate	4	78247	29.6862	34	29.4816	-0.204543	-0.00689018	0.00689018	34	0.0034	23.5	26.1	2.6	25.0147	2635.81
4734	17113	Montichiari	1	23734	81.7031	93	80.9107	-0.79245	-0.00969915	0.00969915	93	0.0093	23.4	26.5	3.1	25.0075	290.491
2766	18189	Zerbol├▓	1	1653	37.2212	41	35.7944	-1.42687	-0.0383348	0.0383348	41	0.0041	23.9	25.7	1.8	25.0073	44.4101
2472	24017 - 24110	Brogliano - Trissino	2	12520	34.1114	41	35.5691	1.45764	0.0427316	0.0427316	41	0.0041	21.9	27.8	5.9	25.0073	367.032
317	27027	Noventa di Piave	1	6843	17.9768	18	15.5892	-2.3876	-0.132816	0.132816	18	0.0018	22.6	26.2	3.6	25	380.658
1817	19098	Soresina	1	8995	28.5878	33	28.7707	0.182905	0.00639803	0.00639803	33	0.0033	23.6	26.1	2.5	24.9939	314.645
1616	23088	Trevenzuolo	1	2731	26.9479	30	26.1671	-0.780846	-0.0289761	0.0289761	30	0.003	23.6	26.1	2.5	24.9933	101.344
1405	23070	San Giovanni Ilarione	1	5111	25.4045	28	24.3116	-1.09292	-0.0430207	0.0430207	28	0.0028	23.2	26.5	3.3	24.9893	201.184
4082	98030 - 98042 - 98043 - 98053	Livraga - Orio Litta - Ospedaletto Lodigiano - Senna Lodigiana	4	8475	57.7096	66	57.6784	-0.0312157	-0.000540909	0.000540909	66	0.0066	22.8	26.4	3.6	24.9864	146.856
85	6185	Villanova Monferrato	1	1849	16.5689	20	17.4697	0.900847	0.0543699	0.0543699	20	0.002	24.1	25.7	1.6	24.985	111.595
2954	18045 - 18136	Cergnago - San Giorgio di Lomellina	2	1909	39.0429	43	37.5595	-1.48339	-0.0379938	0.0379938	43	0.0043	23.4	26.1	2.7	24.9837	48.895
548	16013 - 16059	Arzago d'Adda - Casirate d'Adda	2	6654	19.4969	23	19.9835	0.48658	0.0249567	0.0249567	23	0.0023	24.2	25.9	1.7	24.9783	341.284
3755	20070	Volta Mantovana	1	7298	50.5038	56	48.8031	-1.70062	-0.0336732	0.0336732	56	0.0056	23.9	26.6	2.7	24.9732	144.504
3845	15236 - 15042 - 15035 - 18034 - 15151 - 15022	Vernate - Calvignasco - Bubbiano - Casorate Primo - Motta Visconti - Besate	6	24681	52.3634	60	52.2954	-0.0680163	-0.00129893	0.00129893	60	0.006	23.5	27.8	4.3	24.9667	471.341
2969	17177 - 17108 - 17152	Seniga - Milzano - Pralboino	3	6292	39.2456	45	39.2538	0.00817618	0.000208333	0.000208333	45	0.0045	23.7	25.9	2.2	24.9622	160.324
2058	108044 - 108014 - 108026 - 108049 - 108004	Usmate Velate - Camparada - Lesmo - Villasanta - Arcore	5	51105	30.6358	33	28.5965	-2.03934	-0.0665671	0.0665671	33	0.0033	23.2	26.6	3.4	24.9606	1668.14
129	20011	Casaloldo	1	2621	16.8574	18	15.7036	-1.15384	-0.068447	0.068447	18	0.0018	23.9	25.9	2	24.9556	155.481
3818	18068	Gambol├▓	1	9779	51.7442	56	48.8532	-2.89105	-0.0558719	0.0558719	56	0.0056	23.4	26.6	3.2	24.9536	188.987
3167	19022 - 19004 - 19007 - 19027	Casalmorano - Azzanello - Bordolano - Castelvisconti	4	3348	41.3305	48	41.8421	0.511645	0.0123794	0.0123794	48	0.0048	23.4	25.8	2.4	24.95	81.0056
3040	3032	Cameri	1	10770	40.0163	45	39.0791	-0.937232	-0.0234213	0.0234213	45	0.0045	24	26.1	2.1	24.9356	269.14
3150	23083	Sona	1	17030	41.1575	43	37.3991	-3.75841	-0.0913177	0.0913177	43	0.0043	23.9	26.2	2.3	24.9209	413.777
1932	17020	Borgo San Giacomo	1	5496	29.5493	34	29.6139	0.064566	0.00218503	0.00218503	34	0.0034	24.2	25.6	1.4	24.9176	185.994
131	17200	Villachiara	1	1432	16.8764	19	16.5466	-0.329797	-0.019542	0.019542	19	0.0019	24.2	25.6	1.4	24.9105	84.8525
2789	15096 - 15226 - 15183	Cuggiono - Turbigo - Robecchetto con Induno	3	20400	37.4022	45	39.0807	1.67847	0.0448763	0.0448763	45	0.0045	23.8	26.2	2.4	24.9067	545.422
3458	20047	Quistello	1	5722	45.4423	55	48.1931	2.75083	0.0605346	0.0605346	55	0.0055	24.1	26.3	2.2	24.9055	125.918
1934	18146	Sartirana Lomellina	1	1760	29.565	34	29.7372	0.172108	0.00582134	0.00582134	34	0.0034	24	25.6	1.6	24.9	59.5297
1685	19091 - 19092	San Martino del Lago - Scandolara Ravara	2	1939	27.4708	31	27.1346	-0.336221	-0.0122392	0.0122392	31	0.0031	23.9	25.4	1.5	24.9	70.5841
721	19068	Persico Dosimo	1	3372	20.6204	21	18.343	-2.27735	-0.110442	0.110442	21	0.0021	24.3	25.6	1.3	24.8952	163.527
282	3158	Vespolate	1	2067	17.7938	22	19.1615	1.36776	0.0768674	0.0768674	22	0.0022	24.2	25.6	1.4	24.8909	116.164
2249	98057 - 98019	Terranova dei Passerini - Codogno	2	16277	32.1497	37	32.3204	0.170753	0.00531118	0.00531118	37	0.0037	23.6	26.5	2.9	24.8865	506.288
3086	18123	Robbio	1	6164	40.5723	48	41.8403	1.26808	0.0312548	0.0312548	48	0.0048	23.2	25.9	2.7	24.8708	151.926
3824	18151 - 18023 - 18038 - 18011	Sommo - Bressana Bottarone - Castelletto di Branduzzo - Bastida Pancarana	4	6750	51.8735	58	50.7384	-1.13515	-0.021883	0.021883	58	0.0058	23.2	26.7	3.5	24.8707	130.124
2214	18133 - 18118 - 18153	San Cipriano Po - Portalbera - Stradella	3	13706	31.8445	34	29.7459	-2.09861	-0.0659019	0.0659019	34	0.0034	22.6	27.1	4.5	24.8618	430.404
1320	12068 - 12118	Ferno - Samarate	2	22954	24.6915	28	24.269	-0.42248	-0.0171103	0.0171103	28	0.0028	23.1	26.4	3.3	24.8607	929.633
4205	20065	Suzzara	1	20545	61.1192	70	61.3333	0.214113	0.00350321	0.00350321	70	0.007	22.8	27.5	4.7	24.8586	336.147
952	3030	Caltignaga	1	2585	22.3386	26	22.5755	0.236898	0.0106049	0.0106049	26	0.0026	24	25.6	1.6	24.8577	115.719
1427	98010	Casalpusterlengo	1	14852	25.6311	26	22.7047	-2.92646	-0.114176	0.114176	26	0.0026	23.7	26	2.3	24.8577	579.451
2240	19076	Pizzighettone	1	6703	32.0835	39	34.0611	1.97756	0.0616378	0.0616378	39	0.0039	24	26.1	2.1	24.8564	208.923
209	17042 - 17072	Castel Mella - Flero	2	19280	17.3756	17	14.7697	-2.6059	-0.149975	0.149975	17	0.0017	24	25.5	1.5	24.8529	1109.6
4678	20026	Goito	1	10289	79.2507	93	81.1372	1.88654	0.0238047	0.0238047	93	0.0093	23.1	26	2.9	24.8495	129.829
1353	18106	Ottobiano	1	1181	24.9991	27	23.596	-1.40317	-0.0561288	0.0561288	27	0.0027	23.5	25.6	2.1	24.8444	47.2416
2329	18179 - 18076	Villanova d'Ardenghi - Gropello Cairoli	2	5362	32.8508	37	32.3245	-0.526299	-0.0160209	0.0160209	37	0.0037	24.1	25.4	1.3	24.8405	163.223
2840	26006 - 26039	Caerano di San Marco - Maser	2	12903	37.9229	44	38.0224	0.0994863	0.00262338	0.00262338	44	0.0044	22.6	26.4	3.8	24.8364	340.243
72	19061	Motta Baluffi	1	980	16.4769	20	17.5091	1.03222	0.0626463	0.0626463	20	0.002	24	25.6	1.6	24.83	59.4771
1086	19108	Torricella del Pizzo	1	678	23.2354	25	21.8976	-1.33775	-0.0575736	0.0575736	25	0.0025	23.5	25.7	2.2	24.828	29.1796
2886	12119 - 12034 - 12109 - 12130	Saronno - Caronno Pertusella - Origgio - Uboldo	4	72857	38.2845	44	38.1484	-0.1361	-0.00355498	0.00355498	44	0.0044	21.4	26.9	5.5	24.8273	1903.04
3179	19031 - 19040 - 19008	Cingia de' Botti - Derovere - Ca' d'Andrea	3	2161	41.4807	48	41.9851	0.504403	0.0121599	0.0121599	48	0.0048	24	25.6	1.6	24.825	52.0965
1652	18168	Valle Lomellina	1	2153	27.257	30	26.2164	-1.04061	-0.0381778	0.0381778	30	0.003	24.2	25.4	1.2	24.81	78.9888
962	20028	Guidizzolo	1	6147	22.3878	24	20.9177	-1.47009	-0.0656648	0.0656648	24	0.0024	23.5	26.2	2.7	24.8083	274.569
2135	20069	Virgilio	1	10913	31.204	37	32.3635	1.15948	0.0371582	0.0371582	37	0.0037	23.4	26.3	2.9	24.8054	349.731
2514	17060 - 17162	Comezzano-Cizzago - Roccafranca	2	8484	34.5923	42	36.509	1.91671	0.0554085	0.0554085	42	0.0042	23.3	26.6	3.3	24.8048	245.257
2775	20054	Sabbioneta	1	4313	37.2868	43	37.6728	0.38596	0.0103511	0.0103511	43	0.0043	23.4	26.1	2.7	24.8023	115.671
2749	98028 - 18093 - 15191	Graffignana - Miradolo Terme - San Colombano al Lambro	3	13732	37.056	46	40.1753	3.11923	0.0841761	0.0841761	46	0.0046	23.9	26	2.1	24.7935	370.574
611	98016 - 98007	Cavacurta - Camairago	2	1520	19.8839	21	18.3384	-1.5455	-0.0777263	0.0777263	21	0.0021	23.6	25.9	2.3	24.7905	76.4438
772	19012 - 19034	Capergnanica - Credera Rubbiano	2	3740	20.982	25	21.7886	0.806639	0.0384443	0.0384443	25	0.0025	23.9	26.5	2.6	24.788	178.248
1657	33042	Sarmato	1	2919	27.2793	30	26.2575	-1.02176	-0.0374556	0.0374556	30	0.003	22.8	26.5	3.7	24.7767	107.004
3048	19057 - 19052	Martignana di Po - Gussola	2	4766	40.1668	48	42.0547	1.88788	0.0470011	0.0470011	48	0.0048	23.5	25.9	2.4	24.7708	118.655
828	3144 - 3141	Terdobbiate - Sozzago	2	1555	21.3944	25	21.76	0.365571	0.0170872	0.0170872	25	0.0025	24.2	25.3	1.1	24.768	72.6826
4338	16098 - 16131 - 16031 - 16126 - 16207 - 16152 - 16153 - 16123 - 16220 - 16091	Filago - Madone - Bonate Sotto - Levate - Stezzano - Osio Sopra - Osio Sotto - Lallio - Treviolo - Dalmine	10	84465	65.1325	72	62.3853	-2.74714	-0.0421778	0.0421778	72	0.0072	23.4	26	2.6	24.7514	1296.82
1702	98034 - 98058	Mairago - Turano Lodigiano	2	2935	27.645	31	27.0436	-0.601384	-0.0217538	0.0217538	31	0.0031	24.1	25.3	1.2	24.7419	106.167
1284	16097 - 16183	Fara Olivana con Sola - Romano di Lombardia	2	20052	24.4413	29	25.1842	0.74293	0.0303965	0.0303965	29	0.0029	23.3	26	2.7	24.7414	820.415
1030	19039 - 19110	Cumignano sul Naviglio - Trigolo	2	2207	22.851	27	23.5223	0.671385	0.0293811	0.0293811	27	0.0027	24	25.5	1.5	24.7407	96.5824
2153	20058 - 20056	San Giovanni del Dosso - San Giacomo delle Segnate	2	3077	31.3792	36	31.5585	0.17934	0.00571526	0.00571526	36	0.0036	24	25.6	1.6	24.7389	98.0586
656	26032	Giavera del Montello	1	5144	20.1738	23	19.8745	-0.29931	-0.0148365	0.0148365	23	0.0023	22.7	26.2	3.5	24.7304	254.984
751	98054	Somaglia	1	3661	20.8343	24	20.9752	0.140865	0.0067612	0.0067612	24	0.0024	23.8	26.4	2.6	24.7292	175.72
2186	17073	Gambara	1	4697	31.6032	37	32.2771	0.673873	0.021323	0.021323	37	0.0037	23.6	25.3	1.7	24.7135	148.624
4319	19021	Casalmaggiore	1	15111	64.5608	70	61.3528	-3.20799	-0.0496895	0.0496895	70	0.007	22.2	26.6	4.4	24.7057	234.058
4173	15221 - 108036 - 108006 - 108055 - 108051 - 108002 - 108042 - 108031 - 108053	Trezzo sull'Adda - Ornago - Bellusco - Roncello - Busnago - Aicurzio - Sulbiate - Mezzago - Cornate d'Adda	9	54738	60.2621	73	63.2747	3.01266	0.0499927	0.0499927	73	0.0073	23.2	27.1	3.9	24.7041	908.333
615	26016	Chiarano	1	3695	19.9016	24	20.7636	0.862013	0.0433137	0.0433137	24	0.0024	23	26.1	3.1	24.7	185.663
775	12070	Gallarate	1	50456	20.9989	24	20.7882	-0.210699	-0.0100338	0.0100338	24	0.0024	22.4	26.3	3.9	24.6792	2402.79
1597	17129	Padenghe sul Garda	1	4276	26.8209	32	27.8194	0.998447	0.0372264	0.0372264	20	0.002	21.2	26.8	5.6	24.675	159.428
3037	18104 - 18186	Olevano di Lomellina - Zeme	2	1865	39.9953	47	41.0419	1.04659	0.026168	0.026168	47	0.0047	23.1	26.2	3.1	24.6745	46.6305
587	23047	Mezzane di Sotto	1	2463	19.7105	23	19.9823	0.27186	0.0137927	0.0137927	23	0.0023	23.7	25.5	1.8	24.6739	124.959
787	17196	Verolavecchia	1	3875	21.0768	23	20.043	-1.03386	-0.0490518	0.0490518	23	0.0023	23.4	25.8	2.4	24.6739	183.851
2964	18069	Garlasco	1	9791	39.2073	45	39.2917	0.0843969	0.00215258	0.00215258	45	0.0045	23.7	26	2.3	24.6733	249.724
3234	18147 - 18061	Scaldasole - Dorno	2	5551	42.1743	48	41.953	-0.221282	-0.00524684	0.00524684	48	0.0048	23.6	25.7	2.1	24.6688	131.62
5064	38010	Jolanda di Savoia	1	3003	108.277	119	104.497	-3.77995	-0.0349099	0.0349099	119	0.0119	22.7	26.8	4.1	24.6605	27.7343
699	98022 - 98051	Corno Giovine - Santo Stefano Lodigiano	2	3095	20.4828	25	21.8592	1.37645	0.0672003	0.0672003	25	0.0025	22.6	25.9	3.3	24.656	151.103
2550	26050	Nervesa della Battaglia	1	6854	34.9476	40	34.5526	-0.395	-0.0113026	0.0113026	40	0.004	23.3	27.1	3.8	24.65	196.122
1125	23077	Sant'Ambrogio di Valpolicella	1	11422	23.5068	28	24.3048	0.79805	0.0339497	0.0339497	28	0.0028	20.8	27.8	7	24.6464	485.902
754	98002	Bertonico	1	1168	20.8469	26	22.6865	1.83964	0.0882451	0.0882451	26	0.0026	24.1	25.3	1.2	24.6462	56.0275
2531	108039 - 108005 - 108040 - 108019	Seregno - Barlassina - Seveso - Cesano Maderno	4	109570	34.7466	39	33.792	-0.954528	-0.0274711	0.0274711	39	0.0039	23.5	25.3	1.8	24.6436	3153.4
4428	17092	Lonato del Garda	1	15559	68.2269	81	70.4313	2.20442	0.0323101	0.0323101	81	0.0081	23.5	27	3.5	24.6395	228.048
4666	29046	Taglio di Po	1	8495	78.6136	90	78.9384	0.324738	0.00413081	0.00413081	90	0.009	21.4	29.9	8.5	24.6367	108.06
1655	16170 - 16176 - 16030 - 16155 - 16224 - 16143 - 16089	Ponte San Pietro - Presezzo - Bonate Sopra - Paladina - Valbrembo - Mozzo - Curno	7	48104	27.2689	31	26.8343	-0.434644	-0.0159392	0.0159392	31	0.0031	23.1	25.5	2.4	24.6258	1764.06
2951	16011 - 16029 - 16075 - 16096 - 16049 - 16172	Arcene - Boltiere - Ciserano - Fara Gera d'Adda - Canonica d'Adda - Pontirolo Nuovo	6	33346	38.9875	45	39.0423	0.0547991	0.00140555	0.00140555	45	0.0045	23	27.2	4.2	24.6222	855.299
3185	20051	Rodigo	1	5360	41.6268	47	41.0461	-0.580656	-0.0139491	0.0139491	47	0.0047	22.9	26	3.1	24.6149	128.763
97	16020 - 16140	Bariano - Morengo	2	6931	16.6493	17	14.7597	-1.88964	-0.113496	0.113496	17	0.0017	23.5	25.8	2.3	24.6118	416.294
832	3069 - 3104	Garbagna Novarese - Nibbiola	2	2142	21.4082	24	20.8922	-0.515951	-0.0241006	0.0241006	24	0.0024	23.4	25.3	1.9	24.6042	100.055
1895	23054	Nogarole Rocca	1	3455	29.1433	33	28.776	-0.367269	-0.0126022	0.0126022	33	0.0033	23.2	25.7	2.5	24.603	118.552
2215	20035	Moglia	1	5923	31.8562	38	33.3251	1.46895	0.0461119	0.0461119	38	0.0038	23.5	25.4	1.9	24.5974	185.929
606	98035	Maleo	1	3249	19.8476	22	19.2231	-0.624413	-0.0314604	0.0314604	22	0.0022	23.4	25.6	2.2	24.5955	163.698
1713	26038	Mareno di Piave	1	9667	27.7471	30	25.9058	-1.84132	-0.0663608	0.0663608	30	0.003	23.6	26.4	2.8	24.58	348.397
3541	20039	Pegognaga	1	7244	46.5812	53	46.4426	-0.138586	-0.00297516	0.00297516	53	0.0053	23.3	26	2.7	24.5755	155.513
3248	20015	Castel Goffredo	1	12065	42.4241	51	44.4601	2.03598	0.0479912	0.0479912	51	0.0051	23.1	25.8	2.7	24.5725	284.39
3283	17004 - 17149	Alfianello - Pontevico	2	9572	42.9856	50	43.6027	0.617125	0.0143566	0.0143566	50	0.005	23.4	25.5	2.1	24.566	222.679
188	19100	Spinadesco	1	1575	17.2237	20	17.4852	0.26148	0.0151814	0.0151814	20	0.002	23.8	25.6	1.8	24.565	91.4437
980	6023 - 6131	Bozzole - Pomaro Monferrato	2	721	22.4837	25	21.8784	-0.605226	-0.0269185	0.0269185	25	0.0025	23.1	25.6	2.5	24.556	32.0677
2440	19075 - 19028	Pieve San Giacomo - Cella Dati	2	2177	33.7874	37	32.3617	-1.42572	-0.0421967	0.0421967	37	0.0037	22.7	26.1	3.4	24.5514	64.4323
769	26074	San Polo di Piave	1	4929	20.9635	24	20.741	-0.222506	-0.010614	0.010614	24	0.0024	23.1	26.1	3	24.55	235.123
1216	17008 - 17186	Azzano Mella - Torbole Casaglia	2	9339	24.0236	27	23.4574	-0.566168	-0.0235672	0.0235672	27	0.0027	22.9	26.8	3.9	24.537	388.743
2307	18060 - 18141 - 18129 - 18043 - 18080	Cura Carpignano - Sant'Alessio con Vialone - Roncaro - Ceranova - Lardirago	5	9690	32.6588	38	33.1674	0.508546	0.0155715	0.0155715	38	0.0038	23.7	25.8	2.1	24.5342	296.704
2703	12122 - 12108 - 12042 - 12078 - 12098 - 12079	Solbiate Olona - Olgiate Olona - Castellanza - Gorla Maggiore - Marnate - Gorla Minore	6	52816	36.5731	42	36.3948	-0.178275	-0.00487448	0.00487448	42	0.0042	21.7	26.7	5	24.5333	1444.12
4199	17078	Ghedi	1	18321	60.8738	68	59.1739	-1.69991	-0.0279251	0.0279251	68	0.0068	23.6	25.6	2	24.5162	300.967
2862	20043 - 20022	Pomponesco - Dosolo	2	5148	38.1101	47	41.2152	3.10515	0.0814784	0.0814784	47	0.0047	23.3	26.2	2.9	24.5128	135.082
506	19003	Annicco	1	2075	19.2114	22	19.1932	-0.0182117	-0.000947961	0.000947961	22	0.0022	24.1	25.2	1.1	24.5091	108.009
444	20007	Bozzolo	1	4181	18.8307	22	19.2421	0.411476	0.0218514	0.0218514	22	0.0022	23.2	25.2	2	24.5045	222.031
473	16154 - 16063 - 16040	Pagazzano - Castel Rozzone - Brignano Gera d'Adda	3	10915	19.0662	23	19.9644	0.898242	0.0471118	0.0471118	23	0.0023	23.7	25.4	1.7	24.5043	572.48
2591	98044 - 98052 - 98006	Ossago Lodigiano - Secugnago - Brembio	3	6043	35.381	41	35.7863	0.405315	0.0114557	0.0114557	41	0.0041	23.7	25.3	1.6	24.5	170.798
1516	17043	Castenedolo	1	11160	26.2094	28	24.3362	-1.87323	-0.0714718	0.0714718	28	0.0028	23.8	25.2	1.4	24.4929	425.802
1444	20034	Medole	1	4038	25.7402	31	27.0096	1.26939	0.0493155	0.0493155	31	0.0031	23.5	25.7	2.2	24.4903	156.875
54	12039 - 12032	Casorate Sempione - Cardano al Campo	2	19862	16.3419	18	15.5935	-0.748411	-0.045797	0.045797	18	0.0018	22.9	26.2	3.3	24.4889	1215.4
1423	18047 - 18108 - 18091	Cervesina - Pancarana - Mezzana Rabattone	3	2042	25.5974	29	25.3776	-0.219742	-0.00858455	0.00858455	29	0.0029	23.7	26.1	2.4	24.4828	79.7738
352	18001 - 18167	Alagna - Valeggio	2	1118	18.2125	20	17.4774	-0.735123	-0.0403636	0.0403636	20	0.002	23.3	25.7	2.4	24.48	61.3863
3018	15249 - 15155 - 12090	Vanzaghello - Nosate - Lonate Pozzolo	3	17781	39.7112	47	40.7678	1.05654	0.0266055	0.0266055	47	0.0047	22.8	26.2	3.4	24.4766	447.758
2931	20005	Borgoforte	1	3487	38.8046	46	40.2644	1.45988	0.0376213	0.0376213	46	0.0046	23.3	25.2	1.9	24.4761	89.8606
2796	19101 - 19083	Spineda - Rivarolo del Re ed Uniti	2	2710	37.4579	45	39.4022	1.94434	0.0519073	0.0519073	45	0.0045	23.1	26.2	3.1	24.4756	72.3479
5247	29052	Porto Viro	1	14645	133.651	157	137.538	3.88767	0.0290883	0.0290883	153	0.0153	18.1	27.9	9.8	24.4621	109.577
2179	19001 - 19051	Acquanegra Cremonese - Grumello Cremonese ed Uniti	2	3175	31.5274	35	30.5648	-0.962526	-0.0305299	0.0305299	35	0.0035	23.4	25.2	1.8	24.46	100.706
1733	18150 - 18176	Siziano - Vidigulfo	2	11740	27.9525	30	26.1516	-1.80091	-0.0644276	0.0644276	30	0.003	23.7	25.3	1.6	24.4567	419.998
1526	17179	Sirmione	1	7438	26.2588	31	26.9387	0.67989	0.0258919	0.0258919	20	0.002	20.6	28.7	8.1	24.45	283.258
2380	17032	Calcinato	1	12599	33.3126	39	33.9024	0.589787	0.0177046	0.0177046	39	0.0039	23.3	25.4	2.1	24.4385	378.205
1207	19065	Paderno Ponchielli	1	1480	23.978	27	23.5643	-0.413633	-0.0172505	0.0172505	27	0.0027	23.8	25	1.2	24.4296	61.7233
670	23076	San Pietro in Cariano	1	12930	20.241	22	19.109	-1.13202	-0.055927	0.055927	22	0.0022	23.5	25.3	1.8	24.4227	638.802
918	27007	Ceggia	1	6213	22.0777	24	20.7798	-1.29797	-0.0587908	0.0587908	24	0.0024	23.3	25	1.7	24.4083	281.415
250	18018	Borgo San Siro	1	1035	17.6532	21	18.323	0.669832	0.037944	0.037944	21	0.0021	23.5	25.2	1.7	24.4048	58.6296
3727	20027	Gonzaga	1	9138	49.8971	56	49.1065	-0.790642	-0.0158454	0.0158454	56	0.0056	23.1	25.6	2.5	24.3946	183.137
1566	19095	Sesto ed Uniti	1	3075	26.5114	32	27.9504	1.43893	0.0542756	0.0542756	32	0.0032	23.3	24.9	1.6	24.3875	115.988
4406	20021	Curtatone	1	14570	67.4943	76	66.4714	-1.02292	-0.0151557	0.0151557	76	0.0076	23.5	26.2	2.7	24.3776	215.87
797	19030 - 19014	Cicognolo - Cappella de' Picenardi	2	1394	21.1727	22	19.2265	-1.94622	-0.091921	0.091921	22	0.0022	22.9	25	2.1	24.3727	65.8394
2217	18119 - 18175 - 18124 - 18115	Rea - Verrua Po - Robecco Pavese - Pinarolo Po	4	4022	31.8677	35	30.6239	-1.24386	-0.0390318	0.0390318	35	0.0035	23.4	26.1	2.7	24.3714	126.209
2081	19032 - 19085	Corte de' Cortesi con Cignone - Robecco d'Oglio	2	3561	30.8354	38	33.1465	2.31111	0.0749498	0.0749498	38	0.0038	23.2	25.5	2.3	24.3632	115.484
2733	20018	Cavriana	1	3911	36.9248	42	36.5822	-0.342671	-0.00928023	0.00928023	42	0.0042	23.5	26.2	2.7	24.3571	105.918
968	38009	Formignana	1	2803	22.4241	26	22.844	0.419818	0.0187217	0.0187217	26	0.0026	22.7	25.4	2.7	24.3462	124.999
3306	24056 - 24055	Marano Vicentino - Malo	2	24303	43.2501	50	43.304	0.0539237	0.00124679	0.00124679	50	0.005	21.8	26.9	5.1	24.336	561.917
3124	36010	Concordia sulla Secchia	1	8968	40.9524	45	39.4865	-1.46591	-0.0357955	0.0357955	45	0.0045	23.3	25.6	2.3	24.3289	218.986
1225	15115	Lacchiarella	1	8390	24.0592	27	23.5269	-0.53229	-0.0221241	0.0221241	27	0.0027	23.5	25.9	2.4	24.3111	348.723
2548	3135	San Pietro Mosezzo	1	1996	34.9261	40	34.764	-0.16201	-0.00463865	0.00463865	40	0.004	22.7	25.8	3.1	24.31	57.1493
1824	18039 - 18044 - 18144	Castello d'Agogna - Ceretto Lomellina - Sant'Angelo Lomellina	3	2160	28.6428	32	27.9241	-0.718676	-0.025091	0.025091	32	0.0032	23.2	25.7	2.5	24.3094	75.4117
4561	20002	Asola	1	10077	73.5175	85	74.199	0.681541	0.00927046	0.00927046	85	0.0085	22.8	25.3	2.5	24.2882	137.069
1761	26015	Cessalto	1	3834	28.1447	32	27.6928	-0.451853	-0.0160547	0.0160547	32	0.0032	21.8	25.5	3.7	24.2812	136.225
1034	19016	Casalbuttano ed Uniti	1	4103	22.8901	26	22.6843	-0.205781	-0.00898995	0.00898995	26	0.0026	23.6	24.9	1.3	24.2808	179.248
1836	6013	Bassignana	1	1742	28.7348	32	28.0377	-0.697183	-0.0242626	0.0242626	32	0.0032	22.3	25.9	3.6	24.275	60.6233
4812	6039	Casale Monferrato	1	34812	86.2749	98	85.6874	-0.58747	-0.00680928	0.00680928	98	0.0098	20.6	27.4	6.8	24.2724	403.501
2785	23087	Tregnago	1	4926	37.3517	44	38.2029	0.851193	0.0227886	0.0227886	44	0.0044	21.9	25.7	3.8	24.2568	131.882
2475	20020 - 20025	Commessaggio - Gazzuolo	2	3561	34.1503	39	34.1391	-0.0111521	-0.000326561	0.000326561	39	0.0039	23.5	25.8	2.3	24.2564	104.274
2611	6006 - 6086 - 6087	Alluvioni Cambi├▓ - Guazzora - Isola Sant'Antonio	3	2008	35.5169	41	35.9128	0.395966	0.0111487	0.0111487	41	0.0041	23.2	25.6	2.4	24.2537	56.5365
5380	38003	Bondeno	1	15116	174.742	200	175.539	0.796925	0.00456059	0.00456059	200	0.02	22.3	25.7	3.4	24.253	86.5048
4861	20031	Marcaria	1	6913	89.8259	104	90.9616	1.13573	0.0126437	0.0126437	104	0.0104	22.9	26.5	3.6	24.2529	76.96
2455	17107 - 17161	Mazzano - Rezzato	2	24420	33.951	39	33.8749	-0.0760589	-0.00224025	0.00224025	39	0.0039	22.9	25.2	2.3	24.2462	719.272
2965	3016	Bellinzago Novarese	1	9375	39.2092	47	40.7904	1.58126	0.0403287	0.0403287	47	0.0047	22.2	25.7	3.5	24.2404	239.102
4148	20024 - 20016	Gazoldo degli Ippoliti - Castellucchio	2	8173	59.3945	67	58.5485	-0.84603	-0.0142442	0.0142442	67	0.0067	23	25.3	2.3	24.2388	137.605
2955	26023 - 26025	Cornuda - Crocetta del Montello	2	12246	39.0561	45	38.862	-0.194113	-0.00497011	0.00497011	45	0.0045	21.8	25.6	3.8	24.2333	313.549
3518	33027	Monticelli d'Ongina	1	5428	46.3608	53	46.3694	0.00857926	0.000185054	0.000185054	53	0.0053	22.8	25.6	2.8	24.2245	117.082
1634	19013 - 19088	Cappella Cantone - San Bassano	2	2784	27.0924	30	26.1771	-0.915289	-0.0337839	0.0337839	30	0.003	23.6	24.9	1.3	24.2167	102.759
1968	19056 - 19099	Malagnino - Sospiro	2	4761	29.7999	33	28.8575	-0.942369	-0.0316232	0.0316232	33	0.0033	22.8	25.9	3.1	24.2091	159.766
2612	18164	Tromello	1	3828	35.5265	44	38.4186	2.8921	0.0814068	0.0814068	44	0.0044	23.5	24.9	1.4	24.2068	107.751
169	19046	Gadesco-Pieve Delmona	1	2015	17.1117	19	16.6015	-0.51021	-0.0298165	0.0298165	19	0.0019	23.3	25	1.7	24.1947	117.756
143	20059	San Martino dall'Argine	1	1811	16.9468	20	17.4967	0.549877	0.0324472	0.0324472	20	0.002	23.1	25	1.9	24.18	106.864
2091	19026	Castelverde	1	5651	30.911	35	30.5622	-0.3488	-0.011284	0.011284	35	0.0035	23	25.4	2.4	24.1629	182.815
1545	17192 - 16044	Urago d'Oglio - Calcio	2	9213	26.3661	30	26.0551	-0.31105	-0.0117973	0.0117973	30	0.003	21.7	25.7	4	24.16	349.426
911	19070	Pessina Cremonese	1	673	22.0289	24	20.964	-1.06494	-0.0483427	0.0483427	24	0.0024	23	25.2	2.2	24.1583	30.5507
68	18159	Torre d'Isola	1	2395	16.4517	19	16.584	0.132355	0.00804511	0.00804511	19	0.0019	23.7	25.3	1.6	24.1474	145.578
1599	18052	Confienza	1	1671	26.8272	30	26.136	-0.691161	-0.0257634	0.0257634	30	0.003	23.1	25.4	2.3	24.13	62.2875
57	18031 - 18008	Casanova Lonati - Barbianello	2	1373	16.3556	19	16.6244	0.268787	0.0164339	0.0164339	19	0.0019	23.5	24.6	1.1	24.1211	83.9467
630	19071	Piadena	1	3580	19.9796	23	20.1113	0.131746	0.00659402	0.00659402	23	0.0023	23.8	24.5	0.700001	24.1174	179.183
5114	17173 - 17021 - 17165 - 17029	San Zeno Naviglio - Borgosatollo - Roncadelle - Brescia	4	212862	114.463	135	117.217	2.75427	0.0240626	0.0240626	135	0.0135	19.2	26	6.8	24.1104	1859.66
2258	19045 - 19069	Gabbioneta-Binanuova - Pescarolo ed Uniti	2	2507	32.2693	38	33.1799	0.910555	0.0282174	0.0282174	38	0.0038	22.9	25.7	2.8	24.1026	77.6899
2735	24040 - 24014	Fara Vicentino - Breganze	2	12636	36.9288	44	38.0793	1.15045	0.0311532	0.0311532	44	0.0044	22.2	25.3	3.1	24.1023	342.172
5566	38008	Ferrara	1	132545	405.026	459	403.411	-1.61505	-0.00398752	0.00398752	459	0.0459	21.1	27.2	6.1	24.0954	327.25
3284	24122 - 24078 - 24119 - 24024	Zugliano - Piovene Rocchette - Zan├¿ - Carr├¿	4	25274	43.016	53	45.845	2.82897	0.0657655	0.0657655	53	0.0053	18.1	27.5	9.4	24.0868	587.549
756	18024	Broni	1	9073	20.8632	26	22.7549	1.8917	0.0906717	0.0906717	26	0.0026	22.6	25.3	2.7	24.0808	434.88
2662	20012 - 19114 - 17071	Casalromano - Volongo - Fiesse	3	4304	36.1862	40	34.9197	-1.26644	-0.0349979	0.0349979	40	0.004	22.8	25.6	2.8	24.0775	118.94
3132	33010	Caorso	1	4830	41.0088	48	42.02	1.01116	0.0246572	0.0246572	48	0.0048	22.7	25.8	3.1	24.0729	117.78
555	3077	Granozzo con Monticello	1	1432	19.536	21	18.2833	-1.25269	-0.0641225	0.0641225	21	0.0021	23.3	24.7	1.4	24.0619	73.3007
2746	18165 - 18012 - 18163 - 18014	Trovo - Battuda - Trivolzio - Bereguardo	4	6416	37.0219	44	38.3781	1.35618	0.0366319	0.0366319	44	0.0044	23.4	25.1	1.7	24.0614	173.303
1780	18054 - 18010 - 18149	Corana - Bastida de' Dossi - Silvano Pietra	3	1650	28.2726	33	28.8879	0.615338	0.0217645	0.0217645	33	0.0033	23.2	25.5	2.3	24.0576	58.3604
3242	26051	Oderzo	1	20068	42.3101	49	42.3603	0.05022	0.00118695	0.00118695	49	0.0049	22.5	26	3.5	24.0571	474.308
3823	36028	Novi di Modena	1	10972	51.8198	56	49.1766	-2.64329	-0.0510092	0.0510092	56	0.0056	22.6	25	2.4	24.0482	211.734
4158	6178 - 6020 - 6173 - 6073	Valmacca - Borgo San Martino - Ticineto - Frassineto Po	4	5420	59.7129	69	60.3379	0.624915	0.0104653	0.0104653	69	0.0069	22.7	25.3	2.6	24.0348	90.7676
242	16081 - 16232 - 16233	Comun Nuovo - Verdellino - Verdello	3	19565	17.6239	23	19.942	2.3181	0.131531	0.131531	23	0.0023	22.6	25.4	2.8	24.0087	1110.14
4706	29002	Ariano nel Polesine	1	4554	80.5476	91	79.8238	-0.723837	-0.00898644	0.00898644	91	0.0091	20.8	28.1	7.3	24.0022	56.538
4696	18174 - 18084 - 18116 - 18182	Verretto - Lungavilla - Pizzale - Voghera	4	41694	80.1248	94	82.3454	2.2206	0.0277142	0.0277142	94	0.0094	22.5	25.6	3.1	24.0011	520.363
3870	35024	Guastalla	1	14786	52.94	59	51.7834	-1.15669	-0.0218491	0.0218491	59	0.0059	23.1	25	1.9	23.9966	279.297
3793	33006	Borgonovo Val Tidone	1	7631	51.256	58	50.8145	-0.441555	-0.0086147	0.0086147	58	0.0058	22.7	25.1	2.4	23.9966	148.88
1149	98004	Borghetto Lodigiano	1	4379	23.6591	27	23.5728	-0.0862893	-0.00364719	0.00364719	27	0.0027	23.2	24.7	1.5	23.9963	185.087
2680	26021	Conegliano	1	34428	36.369	40	34.5035	-1.86549	-0.0512934	0.0512934	40	0.004	21.5	26.5	5	23.99	946.629
3493	19006 - 19103	Bonemerse - Stagno Lombardo	2	3055	46.1242	55	48.137	2.01287	0.0436403	0.0436403	55	0.0055	22	25.8	3.8	23.9873	66.2343
1737	20032 - 20048	Mariana Mantovana - Redondesco	2	2064	27.9611	32	27.9535	-0.00753732	-0.000269565	0.000269565	32	0.0032	23	25.1	2.1	23.9812	73.8169
3074	34030	Roccabianca	1	3069	40.4823	46	40.3085	-0.173776	-0.00429264	0.00429264	46	0.0046	22.5	25.3	2.8	23.963	75.811
2908	35026	Luzzara	1	9169	38.538	45	39.4619	0.923931	0.0239745	0.0239745	45	0.0045	22.8	25.9	3.1	23.9622	237.921
4636	17109 - 17158 - 17145 - 17180 - 17102	Moniga del Garda - Puegnago sul Garda - Polpenazze del Garda - Soiano del Lago - Manerba del Garda	5	14854	77.1806	84	72.8835	-4.29715	-0.0556765	0.0556765	63	0.0063	20.7	27.2	6.5	23.9492	192.458
2740	33008	Calendasco	1	2448	36.9632	41	35.8691	-1.09413	-0.0296005	0.0296005	41	0.0041	20.4	25.5	5.1	23.9439	66.228
3192	19009 - 20001	Calvatone - Acquanegra sul Chiese	2	4256	41.7338	46	40.2046	-1.52921	-0.036642	0.036642	46	0.0046	23.3	24.9	1.6	23.9413	101.98
443	18022	Breme	1	853	18.8284	22	19.2332	0.404776	0.0214982	0.0214982	22	0.0022	23	24.6	1.6	23.9364	45.3039
1622	36021	Medolla	1	6322	26.9997	30	26.3601	-0.639588	-0.0236887	0.0236887	30	0.003	23.1	24.4	1.3	23.9267	234.151
2890	19042 - 19053 - 19107	Drizzona - Isola Dovarese - Torre de' Picenardi	3	3552	38.3288	44	38.4519	0.123119	0.00321218	0.00321218	44	0.0044	23	25	2	23.9091	92.6719
156	36038	San Possidonio	1	3621	17.0615	17	14.9254	-2.13612	-0.125201	0.125201	17	0.0017	23.6	24.2	0.6	23.8941	212.232
356	18040	Castelnovetto	1	624	18.2283	21	18.3196	0.0912768	0.00500743	0.00500743	21	0.0021	22.9	24.7	1.8	23.8905	34.2325
1397	26003	Asolo	1	8952	25.3551	30	25.928	0.57281	0.0225915	0.0225915	30	0.003	21.7	25.5	3.8	23.8833	353.064
2466	18086 - 18173 - 18015 - 18046	Marcignago - Vellezzo Bellini - Borgarello - Certosa di Pavia	4	13169	34.0353	39	34.0215	-0.0137307	-0.000403425	0.000403425	39	0.0039	22.9	24.5	1.6	23.8795	386.922
1483	15150	Morimondo	1	1183	26.0222	30	26.1308	0.108609	0.00417372	0.00417372	30	0.003	23.1	25.2	2.1	23.8667	45.4611
335	35005	Boretto	1	5263	18.1021	18	15.8008	-2.30127	-0.127128	0.127128	18	0.0018	22.9	24.6	1.7	23.8556	290.74
5045	36012	Finale Emilia	1	15713	105.127	122	107.178	2.05131	0.0195127	0.0195127	122	0.0122	22.3	24.9	2.6	23.832	149.467
219	19113	Vescovato	1	3991	17.4468	21	18.3492	0.902352	0.0517201	0.0517201	21	0.0021	23.1	24.3	1.2	23.8238	228.752
3302	18019 - 18185 - 18072	Bornasco - Zeccone - Giussago	3	9334	43.2148	52	45.3477	2.1329	0.0493557	0.0493557	52	0.0052	22.7	24.8	2.1	23.8	215.991
3644	6177	Valenza	1	19671	48.5323	54	47.3013	-1.231	-0.0253646	0.0253646	54	0.0054	21.4	26.1	4.7	23.7944	405.318
3267	35032	Reggiolo	1	9217	42.6753	48	42.1223	-0.552952	-0.0129572	0.0129572	48	0.0048	22.8	25.2	2.4	23.7917	215.98
1937	19063 - 19077	Olmeneta - Pozzaglio ed Uniti	2	2438	29.5744	33	28.806	-0.76833	-0.0259796	0.0259796	33	0.0033	22.6	24.9	2.3	23.7818	82.4363
3272	19048 - 33014	Gerre de' Caprioli - Castelvetro Piacentino	2	6867	42.7983	49	42.87	0.0717163	0.00167568	0.00167568	49	0.0049	22.2	26.1	3.9	23.7735	160.45
390	23062	Rivoli Veronese	1	2127	18.4329	24	20.822	2.38913	0.129612	0.129612	24	0.0024	21.9	28.3	6.4	23.7708	115.392
1006	38012	Masi Torello	1	2368	22.6979	24	21.1076	-1.59028	-0.0700628	0.0700628	24	0.0024	23.3	24.2	0.900002	23.7458	104.327
3061	38023	Voghiera	1	3847	40.3125	48	42.2309	1.91839	0.0475878	0.0475878	48	0.0048	22.6	24.6	2	23.7313	95.4294
145	16167 - 16129 - 16206	Pognano - Lurano - Spirano	3	9800	16.9562	18	15.6138	-1.34237	-0.0791671	0.0791671	18	0.0018	22.2	25.3	3.1	23.7222	577.961
1144	34048	Zibello	1	1841	23.6249	27	23.6539	0.0289839	0.00122683	0.00122683	27	0.0027	21.5	25.3	3.8	23.6852	77.9262
543	19074	Pieve d'Olmi	1	1295	19.4489	22	19.2521	-0.196782	-0.0101179	0.0101179	22	0.0022	22.5	25.3	2.8	23.6818	66.5848
3808	97071 - 97087 - 97088 - 97062 - 16213 - 16072 - 97039 - 16238 - 16057 - 16250 - 16251 - 16046	Robbiate - Verderio Inferiore - Verderio Superiore - Paderno d'Adda - Terno d'Isola - Chignolo d'Isola - Imbersago - Villa d'Adda - Carvico - Medolago - Solza - Calusco d'Adda	12	50863	51.5233	58	50.2189	-1.30442	-0.0253172	0.0253172	58	0.0058	22.4	25.7	3.3	23.6534	987.184
1671	33041	San Pietro in Cerro	1	926	27.3639	30	26.2726	-1.09126	-0.0398798	0.0398798	30	0.003	22.8	24.7	1.9	23.6467	33.8403
4076	16214 - 16178 - 16150 - 16016 - 16115 - 16024	Torre Boldone - Ranica - Orio al Serio - Azzano San Paolo - Gorle - Bergamo	6	145443	57.5925	69	59.7316	2.13911	0.0371422	0.0371422	69	0.0069	20.2	25.2	5	23.6406	2525.38
3206	108016 - 108038 - 108007 - 97049 - 97044 - 97061 - 97020 - 97053	Carnate - Ronco Briantino - Bernareggio - Missaglia - Lomagna - Osnago - Cernusco Lombardone - Montevecchia	8	45737	41.8723	49	42.4302	0.557909	0.0133241	0.0133241	49	0.0049	21.5	25.9	4.4	23.6306	1092.3
1641	26090 - 26048	Vidor - Moriago della Battaglia	2	6554	27.1669	31	26.7551	-0.411842	-0.0151597	0.0151597	31	0.0031	22.3	25	2.7	23.629	241.249
2535	3164 - 2017	Vinzaglio - Borgo Vercelli	2	2883	34.7849	40	34.8407	0.0557977	0.00160408	0.00160408	40	0.004	22.1	24.6	2.5	23.625	82.8808
3732	24070 - 26029 - 26077	Mussolente - Fonte - San Zenone degli Ezzelini	3	21063	49.9738	59	51.0008	1.02704	0.0205517	0.0205517	59	0.0059	21.9	25	3.1	23.6203	421.481
241	18059	Cozzo	1	371	17.6232	18	15.7157	-1.90744	-0.108235	0.108235	18	0.0018	23.2	24.6	1.4	23.6167	21.0518
1327	3027	Briona	1	1234	24.7751	31	26.9127	2.13757	0.0862792	0.0862792	31	0.0031	21.8	24.8	3	23.5871	49.8081
1463	20008	Canneto sull'Oglio	1	4511	25.8797	30	26.2124	0.332657	0.012854	0.012854	30	0.003	22.8	24.2	1.4	23.5767	174.306
2897	19050 - 19093 - 19033	Grontardo - Scandolara Ripa d'Oglio - Corte de' Frati	3	3515	38.4097	45	39.2822	0.872586	0.0227179	0.0227179	45	0.0045	22.8	24.8	2	23.5733	91.5134
1163	108015 - 108048 - 108024	Carate Brianza - Verano Brianza - Giussano	3	51486	23.7342	27	23.3783	-0.355945	-0.0149971	0.0149971	27	0.0027	21.7	24.7	3	23.5667	2169.27
3769	19115 - 19096 - 19023 - 19090	Voltido - Solarolo Rainerio - Casteldidone - San Giovanni in Croce	4	3863	50.6978	59	51.6261	0.928365	0.0183118	0.0183118	59	0.0059	22.5	25.2	2.7	23.5661	76.1967
2451	33037	Pontenure	1	6373	33.8719	38	33.3015	-0.570439	-0.0168411	0.0168411	38	0.0038	22.2	25.1	2.9	23.5605	188.15
816	24086	Romano d'Ezzelino	1	14484	21.3423	24	20.7431	-0.599158	-0.0280737	0.0280737	24	0.0024	18.1	26.2	8.1	23.5583	678.652
1340	34029	Polesine Parmense	1	1507	24.9084	28	24.5292	-0.37916	-0.0152222	0.0152222	28	0.0028	21.8	25.2	3.4	23.5321	60.5017
1005	19089	San Daniele Po	1	1419	22.6951	27	23.6356	0.940511	0.0414412	0.0414412	27	0.0027	22	24.5	2.5	23.5296	62.5246
2706	33046	Villanova sull'Arda	1	1936	36.5881	38	33.2803	-3.3078	-0.0904064	0.0904064	38	0.0038	22.4	24.8	2.4	23.5211	52.9133
3881	26041 - 26049	Meduna di Livenza - Motta di Livenza	2	13628	53.0951	62	53.5925	0.497343	0.00936702	0.00936702	62	0.0062	21.1	25.6	4.5	23.4919	256.671
2627	19106 - 20050	Tornata - Rivarolo Mantovano	2	3099	35.7278	40	35.0017	-0.726116	-0.0203235	0.0203235	40	0.004	22.4	24.9	2.5	23.49	86.7391
3814	36037	San Felice sul Panaro	1	11026	51.6683	57	50.0794	-1.58892	-0.0307522	0.0307522	57	0.0057	22.7	24.8	2.1	23.4895	213.4
1626	17127 - 17188	Ospitaletto - Travagliato	2	27026	27.043	30	26.0451	-0.997942	-0.036902	0.036902	30	0.003	21.8	24.8	3	23.4733	999.371
3990	18079 - 2082 - 18027	Langosco - Motta de' Conti - Candia Lomellina	3	2876	55.4751	66	57.642	2.16692	0.0390612	0.0390612	66	0.0066	22.2	24.8	2.6	23.4606	51.8431
2572	33039	Rottofreno	1	11641	35.1911	39	34.1368	-1.05425	-0.0299579	0.0299579	39	0.0039	21.1	24.7	3.6	23.441	330.794
3342	34034	Sissa	1	4259	43.6606	51	44.7087	1.04813	0.0240064	0.0240064	51	0.0051	22	24.5	2.5	23.4392	97.5479
1977	24096 - 24063	San Vito di Leguzzano - Monte di Malo	2	6471	29.8738	34	29.4539	-0.419879	-0.0140551	0.0140551	34	0.0034	21.2	25.2	4	23.4382	216.611
4626	34007	Busseto	1	7043	76.6392	87	76.2863	-0.352948	-0.00460532	0.00460532	87	0.0087	20.8	25	4.2	23.4241	91.8981
1502	26088	Vazzola	1	7009	26.1356	32	27.6365	1.50088	0.0574265	0.0574265	32	0.0032	22.3	25.1	2.8	23.4219	268.178
1594	36009	Cavezzo	1	7196	26.7768	30	26.3588	-0.417999	-0.0156105	0.0156105	30	0.003	22.8	24.1	1.3	23.4133	268.74
2846	27041	Torre di Mosto	1	4739	37.9505	42	36.375	-1.5755	-0.0415146	0.0415146	42	0.0042	22.1	25.2	3.1	23.4071	124.873
2521	33024	Gragnano Trebbiense	1	4386	34.6381	39	34.1672	-0.470886	-0.0135945	0.0135945	39	0.0039	22.3	24.4	2.1	23.4051	126.624
2668	16198 - 16117 - 16245	Seriate - Grassobbio - Zanica	3	38874	36.2546	42	36.3875	0.132887	0.00366539	0.00366539	42	0.0042	21.7	24.9	3.2	23.4048	1072.25
4155	23026 - 23038	Cerro Veronese - Grezzana	2	13261	59.5545	70	60.7483	1.19374	0.0200446	0.0200446	70	0.007	19.7	25.9	6.2	23.37	222.67
3618	17033 - 17155 - 17014	Calvagese della Riviera - Prevalle - Bedizzole	3	22093	48.1933	56	48.6291	0.43586	0.009044	0.009044	56	0.0056	22.2	24.6	2.4	23.3625	458.425
1280	24058 - 24077 - 24059	Mason Vicentino - Pianezze - Molvena	3	8173	24.4184	28	24.2273	-0.191163	-0.00782864	0.00782864	28	0.0028	22.5	24.1	1.6	23.2821	334.706
3002	3040	Casalino	1	1555	39.5204	45	39.1692	-0.351272	-0.00888836	0.00888836	45	0.0045	22.5	24.5	2	23.2667	39.3467
1489	2115 - 6011	Rive - Balzola	2	1889	26.0481	28	24.4531	-1.59492	-0.0612297	0.0612297	28	0.0028	21	25.4	4.4	23.2536	72.5198
4052	26065 - 26083	Refrontolo - Susegana	2	13526	57.0906	67	57.8277	0.73704	0.01291	0.01291	67	0.0067	20.9	26.4	5.5	23.2522	236.922
440	18107	Palestro	1	1885	18.8209	21	18.3079	-0.512979	-0.0272558	0.0272558	21	0.0021	22.7	24	1.3	23.2429	100.155
1414	13035 - 108030 - 108054	Cabiate - Meda - Lentate sul Seveso	3	45971	25.4842	31	26.8481	1.3639	0.0535194	0.0535194	31	0.0031	21.4	24.8	3.4	23.2323	1803.9
1009	36004	Camposanto	1	3171	22.7093	26	22.8584	0.149179	0.00656907	0.00656907	26	0.0026	21.8	24.7	2.9	23.2269	139.635
2436	17045 - 17190	Castrezzato - Trenzano	2	12563	33.7559	40	34.7517	0.995768	0.0294991	0.0294991	40	0.004	21.5	25.3	3.8	23.2225	372.172
5235	36005	Carpi	1	67268	131.573	153	134.521	2.94747	0.0224017	0.0224017	153	0.0153	20.9	25.1	4.2	23.2163	511.258
724	18120 - 18161 - 18140	Redavalle - Torricella Verzate - Santa Giuletta	3	3578	20.6497	24	21.0161	0.366413	0.0177443	0.0177443	24	0.0024	22.2	24.1	1.9	23.2042	173.271
2660	33001	Agazzano	1	2070	36.1726	42	36.8222	0.649671	0.0179603	0.0179603	42	0.0042	21.7	24.3	2.6	23.1952	57.2257
2619	35023	Gualtieri	1	6639	35.658	39	34.2428	-1.41521	-0.0396884	0.0396884	39	0.0039	22.3	24.6	2.3	23.1872	186.185
3407	24073 - 24057	Nove - Marostica	2	18852	44.669	53	45.8368	1.16778	0.026143	0.026143	53	0.0053	19.1	25.1	6	23.1755	422.038
653	26080	Sernaglia della Battaglia	1	6325	20.1379	25	21.5765	1.43859	0.0714372	0.0714372	25	0.0025	21.4	25	3.6	23.172	314.085
1952	6096 - 18055 - 18033	Molino dei Torti - Cornale - Casei Gerola	3	3876	29.6953	34	29.7845	0.089179	0.00300314	0.00300314	34	0.0034	21.9	24.5	2.6	23.1647	130.526
1660	26056	Pederobba	1	7573	27.3026	31	26.7564	-0.546214	-0.0200059	0.0200059	31	0.0031	20.4	24.5	4.1	23.1613	277.372
2042	12123	Somma Lombardo	1	16905	30.5293	36	31.1793	0.649974	0.0212902	0.0212902	36	0.0036	21.2	26.3	5.1	23.1611	553.731
4190	23036 - 23086	Garda - Torri del Benaco	2	6780	60.6833	67	58.0804	-2.60287	-0.0428928	0.0428928	33	0.0033	17.6	26.2	8.6	23.1545	111.728
3376	17041 - 17052	Castelcovati - Chiari	2	24984	44.1284	48	41.6759	-2.45252	-0.0555768	0.0555768	48	0.0048	20.6	25.5	4.9	23.1375	566.166
2829	35035 - 35021	Rolo - Fabbrico	2	10734	37.8143	44	38.6335	0.819246	0.021665	0.021665	44	0.0044	21.7	24.1	2.4	23.1136	283.861
3740	17150 - 16076 - 16083 - 16133	Pontoglio - Cividate al Piano - Cortenuova - Martinengo	4	24081	50.2494	60	52.071	1.82161	0.0362514	0.0362514	60	0.006	20.7	25	4.3	23.1117	479.23
373	2142	Stroppiana	1	1258	18.3279	22	19.2014	0.87351	0.0476602	0.0476602	22	0.0022	22.3	24.9	2.6	23.1091	68.6386
396	26076	San Vendemiano	1	10080	18.4804	22	18.9823	0.501866	0.0271566	0.0271566	22	0.0022	21.8	24.4	2.6	23.0909	545.442
1703	34021	Mezzani	1	3382	27.652	32	28.0793	0.427277	0.0154519	0.0154519	32	0.0032	22.1	25.4	3.3	23.075	122.306
2583	26028	Fontanelle	1	5804	35.3184	39	33.6843	-1.63414	-0.0462688	0.0462688	39	0.0039	22	24.1	2.1	23.0615	164.333
1629	26034	Gorgo al Monticano	1	4182	27.0588	30	25.9302	-1.12861	-0.0417094	0.0417094	30	0.003	21.6	24.3	2.7	23.06	154.552
1889	34043	Trecasali	1	3732	29.0937	34	29.8352	0.741509	0.0254869	0.0254869	34	0.0034	21.3	25.1	3.8	23.0588	128.275
2123	33023	Gossolengo	1	5431	31.1225	38	33.3045	2.18205	0.0701117	0.0701117	38	0.0038	21.7	24.3	2.6	23.0447	174.504
3221	38022	Vigarano Mainarda	1	7431	42.0116	48	42.167	0.155434	0.00369978	0.00369978	48	0.0048	21.9	24.4	2.5	23.0396	176.88
2760	34041	Torrile	1	7458	37.1664	42	36.8631	-0.303369	-0.00816243	0.00816243	42	0.0042	22	24.1	2.1	23.0333	200.665
1222	35006	Brescello	1	5546	24.0486	28	24.5846	0.536041	0.0222899	0.0222899	28	0.0028	21.1	24.6	3.5	23.0071	230.616
1237	2030	Caresana	1	1028	24.1271	27	23.5678	-0.559336	-0.0231829	0.0231829	27	0.0027	22.2	24.5	2.3	23	42.6077
3152	6094 - 6082 - 6115	Mirabello Monferrato - Giarole - Occimiano	3	3488	41.1795	47	41.146	-0.0335685	-0.000815175	0.000815175	47	0.0047	22.1	23.7	1.6	22.9809	84.7023
1140	3100	Momo	1	2673	23.609	27	23.4245	-0.184484	-0.00781416	0.00781416	27	0.0027	21.8	24.2	2.4	22.9778	113.22
3068	23052	Negrar	1	16935	40.4311	47	40.8003	0.369164	0.00913068	0.00913068	47	0.0047	20.3	25.4	5.1	22.9553	418.86
3636	34010	Colorno	1	8920	48.4307	54	47.3651	-1.06561	-0.0220027	0.0220027	54	0.0054	21.4	24.4	3	22.9222	184.181
1865	2104 - 2093	Prarolo - Pezzana	2	2018	28.9126	34	29.6553	0.742709	0.0256881	0.0256881	34	0.0034	22	23.6	1.6	22.9118	69.7967
3310	18095 - 18032 - 18057 - 18037	Montebello della Battaglia - Casatisma - Corvino San Quirico - Casteggio	4	10454	43.2879	49	42.9254	-0.362581	-0.00837604	0.00837604	49	0.0049	20.8	24.3	3.5	22.9061	241.499
2869	17056 - 17166	Coccaglio - Rovato	2	26031	38.1654	44	38.1882	0.0227697	0.000596606	0.000596606	44	0.0044	21.4	25.7	4.3	22.8773	682.057
1060	17133	Palazzolo sull'Oglio	1	19472	23.055	26	22.5485	-0.506476	-0.0219682	0.0219682	26	0.0026	21.4	24.2	2.8	22.8577	844.59
2512	36039	San Prospero	1	5841	34.5627	40	35.1768	0.614163	0.0177696	0.0177696	40	0.004	22.1	24.1	2	22.8525	168.997
4776	38014	Mesola	1	7140	84.2321	94	82.5054	-1.7267	-0.0204993	0.0204993	94	0.0094	21	24.4	3.4	22.8415	84.7658
875	6145 - 6130	Rivarone - Piovera	2	1193	21.7361	24	21.0457	-0.690357	-0.0317609	0.0317609	24	0.0024	22.3	23.3	1	22.8375	54.8857
3076	3159 - 3039 - 3090 - 3042	Vicolungo - Casaleggio Novara - Mandello Vitta - Castellazzo Novarese	4	2380	40.5015	44	38.2261	-2.27537	-0.05618	0.05618	44	0.0044	21.3	24	2.7	22.8341	58.7633
2324	33048	Ziano Piacentino	1	2635	32.801	37	32.427	-0.373943	-0.0114004	0.0114004	37	0.0037	21.4	24.1	2.7	22.827	80.3329
5193	38019	Portomaggiore	1	12185	126.587	143	125.946	-0.640075	-0.00505642	0.00505642	143	0.0143	20.6	24.9	4.3	22.7951	96.2582
562	18130	Rosasco	1	638	19.5676	22	19.1933	-0.374281	-0.0191276	0.0191276	22	0.0022	22.3	23.5	1.2	22.7909	32.605
3588	6008 - 6053	Alzano Scrivia - Castelnuovo Scrivia	2	5794	47.5862	55	48.2117	0.625497	0.0131445	0.0131445	55	0.0055	21.5	24.7	3.2	22.7891	121.758
743	17119 - 17120	Nuvolento - Nuvolera	2	8546	20.7799	23	19.9668	-0.813124	-0.0391303	0.0391303	23	0.0023	21.7	23.7	2	22.7739	411.263
1784	24094 - 23093	San Pietro Mussolino - Vestenanova	2	4231	28.2918	32	27.7562	-0.535643	-0.0189328	0.0189328	32	0.0032	20.4	24.9	4.5	22.7594	149.549
719	38024	Tresigallo	1	4561	20.6139	25	21.9778	1.3639	0.0661638	0.0661638	25	0.0025	22	24	2	22.756	221.258
416	23046	Marano di Valpolicella	1	3083	18.6267	22	19.0915	0.464747	0.0249506	0.0249506	22	0.0022	20	24.8	4.8	22.7409	165.515
1018	97058 - 97012 - 97048	Olgiate Molgora - Calco - Merate	3	25886	22.7609	25	21.6336	-1.12729	-0.0495276	0.0495276	25	0.0025	20.6	24.3	3.7	22.728	1137.3
5317	27005	Caorle	1	11793	153.613	187	162.045	8.43163	0.0548887	0.0548887	187	0.0187	18.4	26.8	8.4	22.7144	76.7708
4681	24095 - 24100	Santorso - Schio	2	44877	79.4123	91	78.73	-0.682236	-0.00859106	0.00859106	91	0.0091	15.7	27.1	11.4	22.711	565.114
36	38016	Mirabello	1	3503	16.2433	19	16.6996	0.456302	0.0280917	0.0280917	19	0.0019	22.3	23.1	0.800001	22.7053	215.659
3090	18020 - 18187 - 18131 - 18134 - 18100	Bosnasco - Zenevredo - Rovescala - San Damiano al Colle - Mont├╣ Beccaria	5	4469	40.6087	46	40.2827	-0.326006	-0.00802798	0.00802798	46	0.0046	21.8	23.6	1.8	22.6935	110.05
2603	38015	Migliarino	1	3695	35.4523	37	32.5394	-2.91289	-0.0821637	0.0821637	37	0.0037	21.1	24.4	3.3	22.6919	104.225
3426	6151	Sale	1	4218	44.9513	52	45.5928	0.641499	0.014271	0.014271	52	0.0052	21	25	4	22.6808	93.8348
2690	33018	Cortemaggiore	1	4456	36.4963	42	36.8014	0.305162	0.00836146	0.00836146	42	0.0042	21.4	23.8	2.4	22.6714	122.095
4692	2158	Vercelli	1	46308	79.834	93	81.0395	1.20557	0.0151009	0.0151009	93	0.0093	20.5	25.2	4.7	22.6667	580.054
5370	38005	Codigoro	1	12389	169.889	199	174.796	4.90728	0.0288852	0.0288852	199	0.0199	19.2	25.4	6.2	22.6337	72.9241
4105	35028	Novellara	1	13455	58.1268	66	57.9864	-0.140434	-0.002416	0.002416	66	0.0066	20.7	24.4	3.7	22.6318	231.477
3456	34036	Soragna	1	4872	45.4137	51	44.7371	-0.676548	-0.0148975	0.0148975	51	0.0051	21.1	25.2	4.1	22.6294	107.28
4044	24023 - 24012	Campolongo sul Brenta - Bassano del Grappa	2	43814	56.6978	65	56.1812	-0.516585	-0.0091112	0.0091112	65	0.0065	18.1	27.9	9.8	22.6185	772.763
5521	29039	Porto Tolle	1	10058	256.622	291	255.321	-1.30096	-0.00506958	0.00506958	267	0.0267	16.4	27.8	11.4	22.6112	39.1939
2242	2164 - 3041	Villata - Casalvolone	2	2485	32.0913	38	33.0697	0.97838	0.0304873	0.0304873	38	0.0038	21.1	23.6	2.5	22.5921	77.4352
3388	33035	Podenzano	1	8990	44.3676	49	42.9594	-1.40821	-0.0317396	0.0317396	49	0.0049	20.3	24.2	3.9	22.5816	202.625
1679	18101 - 18049 - 18111	Mornico Losana - Cigognola - Pietra de' Giorgi	3	2999	27.3972	29	25.4033	-1.99389	-0.0727772	0.0727772	29	0.0029	21.5	23.4	1.9	22.5724	109.464
1667	16171 - 16203 - 16009 - 16132	Pontida - Sotto il Monte Giovanni XXIII - Ambivere - Mapello	4	16308	27.3546	33	28.5568	1.20217	0.0439475	0.0439475	33	0.0033	20.2	25.6	5.4	22.5667	596.169
4699	38018	Poggio Renatico	1	9674	80.2194	92	80.9314	0.712018	0.00887588	0.00887588	92	0.0092	21.5	23.4	1.9	22.5402	120.594
4712	37048 - 38004	Pieve di Cento - Cento	2	41618	80.6765	95	83.5741	2.89761	0.0359164	0.0359164	95	0.0095	21.5	23.9	2.4	22.5347	515.863
1424	12075 - 13202 - 13227	Gerenzano - Rovello Porro - Turate	3	25419	25.6214	29	25.124	-0.497361	-0.0194119	0.0194119	29	0.0029	20.9	24.2	3.3	22.5241	992.101
271	16141 - 16157	Mornico al Serio - Palosco	2	8663	17.7287	19	16.4803	-1.24838	-0.0704159	0.0704159	19	0.0019	21.9	24.3	2.4	22.5211	488.643
669	26011 - 26045	Castelcucco - Monfumo	2	3631	20.237	20	17.2717	-2.96536	-0.146531	0.146531	20	0.002	21.2	23.4	2.2	22.52	179.424
2536	38021	Sant'Agostino	1	7068	34.7868	39	34.2909	-0.495967	-0.0142573	0.0142573	39	0.0039	22	23.3	1.3	22.5179	203.18
757	6026 - 6061	Camagna Monferrato - Conzano	2	1525	20.8767	23	20.144	-0.732689	-0.035096	0.035096	23	0.0023	21.9	23	1.1	22.4957	73.0479
3318	18029 - 18097 - 18036 - 18096 - 18143	Canneto Pavese - Montescano - Castana - Montecalvo Versiggia - Santa Maria della Versa	5	5587	43.408	52	45.5643	2.15634	0.0496761	0.0496761	52	0.0052	21.1	23.5	2.4	22.4923	128.709
2825	34033	San Secondo Parmense	1	5519	37.7311	43	37.7256	-0.00548945	-0.000145489	0.000145489	43	0.0043	21.2	23.6	2.4	22.4372	146.272
2248	26060 - 26037	Portobuffol├¿ - Mansu├¿	2	5764	32.1417	39	33.6813	1.53959	0.0479002	0.0479002	39	0.0039	21	23.6	2.6	22.4205	179.331
1482	34016	Fontevivo	1	5428	26.0196	31	27.2359	1.21636	0.046748	0.046748	31	0.0031	20.4	23.8	3.4	22.4194	208.612
5375	38017	Ostellato	1	6453	173.242	197	173.424	0.181628	0.00104841	0.00104841	197	0.0197	19.4	25.1	5.7	22.3685	37.2484
620	12140 - 3121	Vizzola Ticino - Pombia	2	2758	19.918	25	21.6635	1.7455	0.087634	0.087634	25	0.0025	20.8	25.7	4.9	22.368	138.467
5021	37024	Crevalcore	1	13527	102.759	114	100.32	-2.43916	-0.0237367	0.0237367	114	0.0114	20.9	23.3	2.4	22.3544	131.638
2938	36002	Bomporto	1	9761	38.8795	45	39.5983	0.718821	0.0184884	0.0184884	45	0.0045	21.4	24.4	3	22.3311	251.058
4341	24005 - 24111	Altissimo - Valdagno	2	28841	65.3035	76	65.8562	0.552652	0.00846282	0.00846282	76	0.0076	18.9	25	6.1	22.3237	441.645
5439	6003	Alessandria	1	89411	203.724	232	203.601	-0.123357	-0.000605509	0.000605509	232	0.0232	17.9	26.5	8.6	22.3172	438.882
116	23030	Costermano	1	3586	16.7499	20	17.3453	0.595405	0.0355467	0.0355467	20	0.002	19.9	25	5.1	22.315	214.09
2904	33007	Cadeo	1	6052	38.5057	45	39.447	0.941206	0.0244433	0.0244433	45	0.0045	21.1	23.3	2.2	22.3089	157.171
2556	35015	Castelnovo di Sotto	1	8594	35.0289	41	36.0359	1.00701	0.028748	0.028748	41	0.0041	21	23.4	2.4	22.3073	245.34
1995	17059 - 17069	Cologne - Erbusco	2	15820	30.0473	35	30.3557	0.308444	0.0102653	0.0102653	35	0.0035	21.3	23.2	1.9	22.3029	526.503
1605	6128 - 6105 - 6129	Pecetto di Valenza - Montecastello - Pietra Marazzi	3	2457	26.8597	30	26.3025	-0.557217	-0.0207454	0.0207454	30	0.003	21.1	23.9	2.8	22.2867	91.4752
986	35034	Rio Saliceto	1	6092	22.5685	25	21.9711	-0.597409	-0.0264709	0.0264709	25	0.0025	20.9	24.3	3.4	22.276	269.933
3896	3097 - 3091 - 3108	Mezzomerico - Marano Ticino - Oleggio	3	16380	53.3425	60	52.021	-1.32153	-0.0247744	0.0247744	60	0.006	19.5	24	4.5	22.2733	307.072
3737	13143 - 13046 - 13163 - 13101 - 13041	Mariano Comense - Carimate - Novedrate - Figino Serenza - Cant├╣	5	74643	50.145	58	50.187	0.0419393	0.000836361	0.000836361	58	0.0058	19.4	24.6	5.2	22.269	1488.54
873	26019	Codogn├¿	1	5311	21.7302	27	23.3024	1.5722	0.0723508	0.0723508	27	0.0027	20.8	24	3.2	22.2667	244.406
120	17134 - 17038	Paratico - Capriolo	2	13579	16.7937	20	17.3292	0.535455	0.0318842	0.0318842	20	0.002	21.3	23.4	2.1	22.265	808.575
4109	38013	Massa Fiscaglia	1	3596	58.2978	69	60.6766	2.37886	0.0408052	0.0408052	69	0.0069	20.1	25.1	5	22.2638	61.6833
3357	33038	Rivergaro	1	6853	43.8616	53	46.5075	2.64584	0.0603224	0.0603224	53	0.0053	20.1	23.7	3.6	22.2585	156.241
2152	26020 - 26072	Colle Umberto - San Fior	2	11990	31.3693	38	32.7643	1.39499	0.04447	0.04447	38	0.0038	21.3	23.2	1.9	22.2526	382.221
551	3012	Barengo	1	852	19.5077	22	19.0867	-0.420921	-0.0215772	0.0215772	22	0.0022	20.4	24.6	4.2	22.25	43.6751
465	26057	Pieve di Soligo	1	12057	19.0096	23	19.8363	0.826643	0.0434855	0.0434855	23	0.0023	20.8	23.7	2.9	22.2435	634.257
1204	33003	Besenzone	1	976	23.9627	29	25.4225	1.45977	0.0609185	0.0609185	29	0.0029	21.7	22.9	1.2	22.2379	40.7299
1287	108018 - 108020 - 108032 - 108025	Ceriano Laghetto - Cogliate - Misinto - Lazzate	4	27572	24.4766	32	27.723	3.24645	0.132635	0.132635	32	0.0032	20.8	24	3.2	22.2344	1126.46
3680	33040	San Giorgio Piacentino	1	5818	49.2293	58	50.8886	1.65932	0.0337061	0.0337061	58	0.0058	20.3	24	3.7	22.2241	118.182
2759	37028	Galliera	1	5462	37.1495	43	37.8402	0.69069	0.0185922	0.0185922	43	0.0043	21.6	23	1.4	22.2233	147.028
956	17046	Cazzago San Martino	1	10959	22.3558	26	22.5552	0.199363	0.00891773	0.00891773	26	0.0026	21	24.5	3.5	22.2115	490.208
1789	26026	Farra di Soligo	1	8956	28.3218	31	26.7373	-1.58449	-0.055946	0.055946	31	0.0031	20.3	23.7	3.4	22.2032	316.223
2381	16222 - 16079	Urgnano - Cologno al Serio	2	20145	33.3209	39	33.8275	0.506527	0.0152015	0.0152015	39	0.0039	20.9	24.4	3.5	22.1769	604.575
3979	12107 - 12121 - 12048 - 12085 - 12040 - 12044 - 12033 - 12067 - 12029	Oggiona con Santo Stefano - Solbiate Arno - Cavaria con Premezzo - Jerago con Orago - Cassano Magnago - Castelseprio - Carnago - Fagnano Olona - Cairate	9	68506	55.2682	64	55.4084	0.140226	0.00253719	0.00253719	64	0.0064	20.1	25.1	5	22.1703	1239.52
3400	33022	Gazzola	1	1999	44.5103	50	43.8579	-0.652401	-0.0146573	0.0146573	50	0.005	19.9	23.5	3.6	22.166	44.911
2985	34037	Sorbolo	1	9602	39.3516	44	38.6431	-0.708479	-0.0180038	0.0180038	44	0.0044	21.1	23.2	2.1	22.1523	244.006
1812	36034	Ravarino	1	6165	28.5338	32	28.1629	-0.370956	-0.0130006	0.0130006	32	0.0032	21.5	23	1.5	22.1469	216.059
996	35010	Campegine	1	5114	22.6334	25	21.9889	-0.644467	-0.0284741	0.0284741	25	0.0025	21.6	22.5	0.9	22.136	225.949
4219	36001 - 36044	Bastiglia - Soliera	2	19046	61.4075	68	59.8474	-1.56011	-0.0254059	0.0254059	68	0.0068	21.3	23.1	1.8	22.1309	310.157
5523	34027	Parma	1	175895	260.736	299	262.925	2.18908	0.00839577	0.00839577	299	0.0299	19.1	25.6	6.5	22.1271	674.611
958	38026	Migliaro	1	2228	22.3621	24	21.1069	-1.2552	-0.0561305	0.0561305	24	0.0024	20.8	23.4	2.6	22.125	99.6327
3927	34015	Fontanellato	1	6963	54.0073	59	51.8011	-2.20619	-0.0408497	0.0408497	59	0.0059	20.6	23.7	3.1	22.1186	128.927
4162	33021	Fiorenzuola d'Arda	1	14886	59.8093	65	57.0203	-2.78899	-0.0466314	0.0466314	65	0.0065	19.7	23.3	3.6	22.0954	248.891
1617	35002	Bagnolo in Piano	1	9386	26.949	32	28.1435	1.19451	0.0443246	0.0443246	32	0.0032	20.8	22.9	2.1	22.0719	348.287
1957	6132	Pontecurone	1	3850	29.7278	34	29.8138	0.0859954	0.00289276	0.00289276	34	0.0034	21.3	22.8	1.5	22.0706	129.508
2664	6141	Quargnento	1	1397	36.1926	39	34.201	-1.99157	-0.055027	0.055027	39	0.0039	20.8	22.8	2	22.0692	38.5991
3335	35008	Cadelbosco di Sopra	1	10409	43.613	51	44.8429	1.22996	0.0282018	0.0282018	51	0.0051	21	24.3	3.3	22.0412	238.668
3144	17136 - 17040 - 17130 - 17163	Passirano - Castegnato - Paderno Franciacorta - Rodengo Saiano	4	27639	41.0884	49	42.502	1.41352	0.034402	0.034402	49	0.0049	20.8	23.9	3.1	22.0367	672.671
514	26073	San Pietro di Feletto	1	5355	19.2378	23	19.8358	0.598002	0.0310847	0.0310847	23	0.0023	21	24	3	22.0304	278.358
3332	35029	Poviglio	1	7045	43.57	48	42.166	-1.40395	-0.0322229	0.0322229	48	0.0048	20.6	23.4	2.8	22.0292	161.694
2977	108022 - 97016 - 108043 - 108008	Correzzana - Casatenovo - Triuggio - Besana in Brianza	4	39377	39.2965	43	37.2322	-2.06433	-0.0525322	0.0525322	43	0.0043	20.9	24.2	3.3	22.0279	1002.05
1155	16028 - 16043	Bolgare - Calcinate	2	11542	23.6909	27	23.4024	-0.288476	-0.0121767	0.0121767	27	0.0027	21.6	22.5	0.9	22.0222	487.191
2676	33033	Pianello Val Tidone	1	2290	36.313	42	36.8483	0.535258	0.0147401	0.0147401	42	0.0042	18.9	23.9	5	21.9929	63.0628
2873	23074 - 23005	San Mauro di Saline - Badia Calavena	2	3214	38.1824	44	38.1745	-0.00786416	-0.000205963	0.000205963	44	0.0044	19.8	24.6	4.8	21.9705	84.175
4420	27036	San Stino di Livenza	1	13042	67.8785	78	67.5174	-0.361105	-0.00531987	0.00531987	78	0.0078	18.6	24.8	6.2	21.9692	192.137
2128	2031 - 2045 - 2108	Caresanablot - Collobiano - Quinto Vercellese	3	1642	31.1705	34	29.5968	-1.57373	-0.0504879	0.0504879	34	0.0034	20.6	22.9	2.3	21.9324	52.678
2870	93033	Pordenone	1	50583	38.1666	43	37.0549	-1.11164	-0.029126	0.029126	43	0.0043	19.9	23.6	3.7	21.9302	1325.32
920	12077 - 3043	Golasecca - Castelletto sopra Ticino	2	12658	22.0948	24	20.7723	-1.32242	-0.0598523	0.0598523	24	0.0024	20.4	24.2	3.8	21.9042	572.896
667	17171	San Felice del Benaco	1	3403	20.2252	28	24.2859	4.06072	0.200775	0.200775	17	0.0017	18.2	25.1	6.9	21.9	168.255
896	6089	Lu	1	1181	21.8925	28	24.532	2.63946	0.120564	0.120564	28	0.0028	21	23.2	2.2	21.8857	53.9453
890	13159 - 12050	Mozzate - Cislago	2	18192	21.8325	26	22.5205	0.687995	0.0315124	0.0315124	26	0.0026	19.7	24	4.3	21.8577	833.252
4915	34014	Fidenza	1	25521	95.1764	109	95.7365	0.560083	0.00588469	0.00588469	109	0.0109	19.8	23.4	3.6	21.8468	268.144
1888	93007	Brugnera	1	9254	29.0883	32	27.6001	-1.48815	-0.0511599	0.0511599	32	0.0032	21.5	22.5	1	21.8406	318.135
1038	93034	Prata di Pordenone	1	8451	22.935	28	24.1609	1.22587	0.0534496	0.0534496	28	0.0028	21.4	22.2	0.800001	21.8393	368.476
1365	12120	Sesto Calende	1	10819	25.0574	30	25.9498	0.892325	0.0356112	0.0356112	30	0.003	19	24.5	5.5	21.8333	431.768
398	17023	Botticino	1	10788	18.4924	20	17.358	-1.13442	-0.0613452	0.0613452	20	0.002	18.7	23.9	5.2	21.82	583.375
1810	3018 - 3037	Biandrate - Casalbeltrame	2	2276	28.516	34	29.5656	1.04955	0.0368055	0.0368055	34	0.0034	20.7	23.2	2.5	21.8	79.8148
269	6109	Morano sul Po	1	1511	17.718	23	20.0926	2.37466	0.134025	0.134025	23	0.0023	20.6	24.3	3.7	21.8	85.2806
2968	6171 - 6153 - 6056 - 6149	Terruggia - San Giorgio Monferrato - Cella Monte - Rosignano Monferrato	4	4349	39.2437	44	38.5024	-0.74124	-0.0188881	0.0188881	44	0.0044	20.9	23.1	2.2	21.7932	110.82
2613	16156 - 16021 - 16038 - 16007 - 16006	Palazzago - Barzana - Brembate di Sopra - Almenno San Salvatore - Almenno San Bartolomeo	5	25715	35.5371	41	35.4615	-0.0756305	-0.00212821	0.00212821	41	0.0041	17.6	25.2	7.6	21.7902	723.61
413	16139 - 16084 - 16042 - 16018	Montello - Costa di Mezzate - Brusaporto - Bagnatica	4	15991	18.5955	20	17.3241	-1.27137	-0.0683698	0.0683698	20	0.002	21.3	22.4	1.1	21.785	859.939
431	6179	Vignale Monferrato	1	1068	18.7397	19	16.6458	-2.09395	-0.111739	0.111739	19	0.0019	21.2	22.6	1.4	21.7684	56.9912
5093	6030 - 6166 - 6124 - 6174	Carbonara Scrivia - Spineto Scrivia - Paderna - Tortona	4	27604	112.383	125	109.751	-2.63179	-0.0234181	0.0234181	125	0.0125	18.3	25.1	6.8	21.7624	245.625
1277	35009	Campagnola Emilia	1	5493	24.4008	28	24.6004	0.199546	0.00817783	0.00817783	28	0.0028	20.6	23.4	2.8	21.75	225.115
5403	36023	Modena	1	179149	183.216	210	185.134	1.91892	0.0104736	0.0104736	210	0.021	19.7	24.4	4.7	21.74	977.805
2182	16062 - 16212 - 16109 - 16120	Castelli Calepio - Telgate - Gandosso - Grumello del Monte	4	23199	31.5445	38	32.9308	1.3863	0.0439473	0.0439473	38	0.0038	19.1	23.6	4.5	21.7263	735.437
987	6163	Solero	1	1660	22.571	27	23.6943	1.12333	0.0497689	0.0497689	27	0.0027	19	23	4	21.7148	73.5457
1781	17062 - 17002	Corte Franca - Adro	2	14192	28.2813	31	26.8689	-1.41244	-0.0499426	0.0499426	31	0.0031	21.1	22.7	1.6	21.7097	501.815
1618	16003 - 16240 - 16160 - 16216 - 16194	Albano Sant'Alessandro - Villa di Serio - Pedrengo - Torre de' Roveri - Scanzorosciate	5	32593	26.9542	33	28.5622	1.60794	0.0596544	0.0596544	33	0.0033	18.5	24.1	5.6	21.703	1209.2
35	18155	Torrazza Coste	1	1693	16.241	20	17.5365	1.29542	0.0797621	0.0797621	20	0.002	20.2	23.1	2.9	21.67	104.242
1839	26031	Gaiarine	1	6136	28.7487	31	26.7447	-2.00403	-0.0697086	0.0697086	31	0.0031	20.6	22.3	1.7	21.6613	213.436
1883	37017	Castello d'Argile	1	6458	29.0699	30	26.4268	-2.64307	-0.0909214	0.0909214	30	0.003	20.7	22.6	1.9	21.66	222.154
1762	13048 - 13029 - 13121 - 13136 - 13012 - 13118	Carugo - Brenna - Lambrugo - Lurago d'Erba - Arosio - Inverigo	6	29971	28.1514	31	26.8158	-1.33559	-0.0474432	0.0474432	31	0.0031	20.3	23.9	3.6	21.6581	1064.64
359	16066 - 16113	Cavernago - Ghisalba	2	8431	18.2527	23	19.9415	1.68875	0.0925203	0.0925203	23	0.0023	20.8	22.2	1.4	21.6391	461.904
688	97011 - 97056 - 97026 - 13147 - 97072	Bulciago - Nibionno - Costa Masnaga - Merone - Rogeno	5	18681	20.3712	22	19.0198	-1.3514	-0.0663386	0.0663386	22	0.0022	21.1	22.5	1.4	21.6227	917.028
2056	3083 - 2006	Landiona - Arborio	2	1499	30.6162	34	29.5381	-1.07809	-0.035213	0.035213	34	0.0034	20.6	22.9	2.3	21.6176	48.961
3670	17116 - 17201 - 17077	Muscoline - Villanuova sul Clisi - Gavardo	3	19894	48.9989	54	46.8352	-2.16366	-0.0441574	0.0441574	54	0.0054	18.2	23.9	5.7	21.6167	406.009
1565	97059 - 97010 - 97002 - 97082	Olginate - Brivio - Airuno - Valgreghentino	4	18177	26.5066	29	25.073	-1.43355	-0.0540829	0.0540829	29	0.0029	17.9	23.6	5.7	21.6	685.755
400	108037 - 97028 - 97017 - 108047 - 108011	Renate - Cremella - Cassago Brianza - Veduggio con Colzano - Briosco	5	20745	18.5114	24	20.7646	2.25319	0.121719	0.121719	24	0.0024	21	22.7	1.7	21.6	1120.66
749	18082 - 18094	Lirio - Montalto Pavese	2	1060	20.8273	22	19.2847	-1.54256	-0.0740646	0.0740646	22	0.0022	20.6	22.6	2	21.5818	50.8948
4645	35020	Correggio	1	24825	77.5341	90	79.1823	1.64817	0.0212574	0.0212574	90	0.009	20.6	22.8	2.2	21.5578	320.182
2520	2091 - 2007	Pertengo - Asigliano Vercellese	2	1722	34.6363	39	34.0213	-0.615052	-0.0177574	0.0177574	39	0.0039	19.8	22.9	3.1	21.5513	49.7166
3164	6051 - 6154	Castelletto Monferrato - San Salvatore Monferrato	2	6007	41.301	47	41.1857	-0.115302	-0.00279175	0.00279175	47	0.0047	20.5	23.2	2.7	21.5511	145.445
2831	6123 - 6057 - 6175 - 6150	Ozzano Monferrato - Cereseto - Treville - Sala Monferrato	4	2611	37.8325	42	36.7425	-1.08998	-0.0288108	0.0288108	42	0.0042	20.7	22.7	2	21.5333	69.0148
5494	35033	Reggio nell'Emilia	1	162082	230.77	266	234.287	3.51694	0.01524	0.01524	266	0.0266	18.7	24.3	5.6	21.5154	702.354
1250	3138 - 3036	Sillavengo - Carpignano Sesia	2	3173	24.2091	27	23.4409	-0.768142	-0.0317295	0.0317295	27	0.0027	20.6	22	1.4	21.5111	131.066
2075	6064 - 6076	Cuccaro Monferrato - Fubine	2	1996	30.7754	34	29.8103	-0.965157	-0.0313613	0.0313613	34	0.0034	20.8	22.4	1.6	21.5088	64.8569
1360	6068	Felizzano	1	2421	25.0326	26	22.8172	-2.21541	-0.0885012	0.0885012	26	0.0026	19.2	22.7	3.5	21.4962	96.714
1927	93032	Porcia	1	15251	29.5002	34	29.3024	-0.197835	-0.00670622	0.00670622	34	0.0034	19.9	22.5	2.6	21.4735	516.979
3466	93029	Pasiano di Pordenone	1	7843	45.5423	53	45.7516	0.209248	0.00459458	0.00459458	53	0.0053	20.5	23.6	3.1	21.466	172.213
4354	37055	San Pietro in Casale	1	11736	65.85	77	67.8097	1.95977	0.0297611	0.0297611	77	0.0077	20.3	22.5	2.2	21.4481	178.223
2361	38025	Goro	1	3895	33.1417	38	33.3904	0.248678	0.00750347	0.00750347	35	0.0035	16.7	24.6	7.9	21.4457	117.526
2032	37052	San Giorgio di Piano	1	8201	30.4304	34	29.9675	-0.462963	-0.0152138	0.0152138	34	0.0034	20.6	22.5	1.9	21.4441	269.5
511	97005 - 97037 - 97075 - 97051 - 97009	Barzago - Garbagnate Monastero - Sirone - Molteno - Bosisio Parini	5	14489	19.2224	22	19.0168	-0.20559	-0.0106954	0.0106954	22	0.0022	20.6	22.2	1.6	21.4182	753.757
2621	36003	Campogalliano	1	8514	35.699	40	35.2302	-0.468797	-0.013132	0.013132	40	0.004	20.9	22.2	1.3	21.4125	238.494
3367	33029	Nibbiano	1	2263	43.9549	50	43.8639	-0.0910383	-0.00207118	0.00207118	50	0.005	19.1	24.1	5	21.412	51.4846
1662	17170	Sal├▓	1	10350	27.317	33	28.6079	1.29092	0.0472569	0.0472569	31	0.0031	17.4	23.2	5.8	21.3935	378.885
4280	33011	Carpaneto Piacentino	1	7537	63.1207	74	64.9547	1.83409	0.029057	0.029057	74	0.0074	20	23.2	3.2	21.3878	119.406
2480	6060 - 6164 - 6133	Coniolo - Solonghello - Pontestura	3	2180	34.1963	39	34.0924	-0.103917	-0.00303885	0.00303885	39	0.0039	20.1	23.7	3.6	21.3769	63.7496
2555	26053 - 26033	Orsago - Godega di Sant'Urbano	2	10029	35.0159	39	33.6322	-1.38369	-0.0395161	0.0395161	39	0.0039	20.7	22.3	1.6	21.3744	286.413
3019	18105 - 18025 - 18016	Oliva Gessi - Calvignano - Borgo Priolo	3	1683	39.7349	45	39.4554	-0.279484	-0.00703372	0.00703372	45	0.0045	20.4	22.5	2.1	21.3578	42.3557
319	12012 - 12005	Besnate - Arsago Seprio	2	10309	17.997	22	19.0434	1.04647	0.058147	0.058147	22	0.0022	19.7	23	3.3	21.3455	572.819
3919	37035	Malalbergo	1	8771	53.807	59	51.9766	-1.83038	-0.0340175	0.0340175	59	0.0059	20	22.6	2.6	21.339	163.009
2312	93037	Sacile	1	19897	32.7075	35	30.1659	-2.54159	-0.0777067	0.0777067	35	0.0035	19.9	22.2	2.3	21.3257	608.331
1310	18121 - 18051	Retorbido - Codevilla	2	2506	24.6426	27	23.6761	-0.966459	-0.0392191	0.0392191	27	0.0027	20	23.1	3.1	21.3111	101.694
5113	37053	San Giovanni in Persiceto	1	26992	114.416	130	114.575	0.15913	0.0013908	0.0013908	130	0.013	19.4	23.6	4.2	21.3077	235.911
1383	35036	Rubiera	1	14421	25.2019	28	24.6741	-0.527744	-0.0209407	0.0209407	28	0.0028	20.4	22.1	1.7	21.2929	572.22
1522	36013	Fiorano Modenese	1	16945	26.2392	30	26.4995	0.260356	0.00992242	0.00992242	30	0.003	18.2	23.8	5.6	21.29	645.791
1436	6118 - 6072 - 6120	Olivola - Frassinello Monferrato - Ottiglio	3	1328	25.6841	31	27.143	1.45887	0.0568005	0.0568005	31	0.0031	20.7	22.2	1.5	21.2742	51.7051
672	35039	Sant'Ilario d'Enza	1	10939	20.2426	25	22.0003	1.75768	0.0868305	0.0868305	25	0.0025	20	21.9	1.9	21.232	540.395
3226	33045	Vigolzone	1	4268	42.0676	46	40.3845	-1.6831	-0.0400094	0.0400094	46	0.0046	19.7	22.1	2.4	21.2196	101.456
77	2088	Olcenengo	1	754	16.5156	20	17.4167	0.901163	0.0545645	0.0545645	20	0.002	20.6	21.8	1.2	21.215	45.6539
3212	6040 - 18122	Casalnoceto - Rivanazzano Terme	2	6201	41.9356	46	40.3577	-1.5779	-0.0376268	0.0376268	46	0.0046	19.3	22.5	3.2	21.1783	147.87
285	26024	Crespano del Grappa	1	4713	17.8032	19	16.4065	-1.39666	-0.0784502	0.0784502	19	0.0019	17.5	23.4	5.9	21.1684	264.728
1350	6007 - 5115	Altavilla Monferrato - Viarigi	2	1452	24.9684	32	28.0521	3.08364	0.123502	0.123502	32	0.0032	20.3	22.1	1.8	21.1625	58.1534
1517	26022	Cordignano	1	7096	26.224	34	29.2984	3.07432	0.117233	0.117233	34	0.0034	15.9	22.3	6.4	21.1559	270.591
3983	36027	Nonantola	1	15179	55.3282	64	56.382	1.05379	0.0190462	0.0190462	64	0.0064	19.5	22.3	2.8	21.1469	274.345
740	24107	Torrebelvicino	1	5989	20.74	26	22.4988	1.75877	0.0848008	0.0848008	26	0.0026	18.3	23.6	5.3	21.1077	288.765
680	3129 - 3134	Recetto - San Nazzaro Sesia	2	1606	20.319	21	18.2606	-2.05845	-0.101307	0.101307	21	0.0021	20.5	21.9	1.4	21.1048	79.0392
3232	35022	Gattatico	1	5899	42.1643	46	40.444	-1.72038	-0.0408017	0.0408017	46	0.0046	20.4	21.7	1.3	21.1043	139.905
5549	38001	Argenta	1	22133	311.509	354	312.194	0.685111	0.00219933	0.00219933	345	0.0345	16	23.1	7.1	21.0962	71.051
2901	3153 - 3055 - 3143	Vaprio d'Agogna - Cressa - Suno	3	5394	38.4724	42	36.4048	-2.06758	-0.0537418	0.0537418	42	0.0042	19.7	22.2	2.5	21.0857	140.204
2099	23031	Dolc├¿	1	2573	30.9583	35	30.3377	-0.620647	-0.0200478	0.0200478	35	0.0035	18.7	28.2	9.5	21.0829	83.1117
1127	18125 - 18028 - 18183 - 18074	Rocca de' Giorgi - Canevino - Volpara - Golferenzo	4	530	23.5182	29	25.4317	1.91359	0.0813665	0.0813665	29	0.0029	20	21.9	1.9	21.0655	22.5358
2252	2065 - 2089 - 2003	Greggio - Oldenico - Albano Vercellese	3	968	32.213	37	32.1805	-0.0324165	-0.00100632	0.00100632	37	0.0037	19.7	22.5	2.8	21.0622	30.05
1012	35037	San Martino in Rio	1	7773	22.7246	25	22.0142	-0.710455	-0.0312637	0.0312637	25	0.0025	20.5	21.4	0.9	21.056	342.052
28	17156	Provaglio d'Iseo	1	7136	16.1699	18	15.6	-0.569865	-0.0352423	0.0352423	18	0.0018	19.1	22.6	3.5	21.0556	441.313
2116	26061 - 26014	Possagno - Cavaso del Tomba	2	5191	31.0696	37	31.9334	0.863832	0.0278031	0.0278031	37	0.0037	17.1	24.3	7.2	21.0405	167.076
5539	38006	Comacchio	1	22648	283.911	322	283.699	-0.211619	-0.00074537	0.00074537	254	0.0254	15.2	25.1	9.9	21.0346	79.7715
1072	5057 - 5020	Grazzano Badoglio - Casorzo	2	1275	23.137	25	21.8964	-1.24053	-0.0536169	0.0536169	25	0.0025	20.3	21.8	1.5	21.024	55.1066
3982	33002	Alseno	1	4823	55.3058	63	55.3088	0.00296938	5.36901e-05	5.36901e-05	63	0.0063	19.1	23.1	4	21.0048	87.206
3461	37003	Baricella	1	6763	45.4738	51	44.9408	-0.532932	-0.0117195	0.0117195	51	0.0051	20.1	21.8	1.7	21.002	148.723
581	31012	Monfalcone	1	27041	19.6829	23	19.8744	0.191573	0.00973298	0.00973298	23	0.0023	19	22.1	3.1	21	1373.84
1368	2021	Buronzo	1	916	25.0956	29	25.1968	0.101182	0.00403187	0.00403187	29	0.0029	19.7	22.9	3.2	20.9897	36.5005
308	13102 - 13084 - 13242	Fino Mornasco - Cucciago - Vertemate con Minoprio	3	17001	17.9312	20	17.3018	-0.629414	-0.0351016	0.0351016	20	0.002	20.2	22.4	2.2	20.975	948.124
3551	36015	Formigine	1	33667	46.7711	53	46.7761	0.00504302	0.000107823	0.000107823	53	0.0053	20.1	23.2	3.1	20.934	719.825
2539	37056	Sant'Agata Bolognese	1	7140	34.7952	39	34.3691	-0.426115	-0.0122464	0.0122464	39	0.0039	19.4	22.2	2.8	20.9333	205.201
2762	13075	Como	1	82045	37.1709	41	35.4249	-1.74601	-0.0469726	0.0469726	41	0.0041	15.6	22.7	7.1	20.9244	2207.23
1466	27001	Annone Veneto	1	3976	25.9019	29	25.0729	-0.829001	-0.0320055	0.0320055	29	0.0029	19.3	22	2.7	20.9172	153.502
1184	26084	Tarzo	1	4583	23.8884	30	25.8473	1.95896	0.0820049	0.0820049	30	0.003	19.5	22.5	3	20.9033	191.851
3471	37050	Sala Bolognese	1	8245	45.6369	52	45.8562	0.219288	0.00480506	0.00480506	52	0.0052	19.7	22.2	2.5	20.8981	180.665
2778	13045 - 13131 - 12089 - 12127	Carbonate - Locate Varesino - Lonate Ceppino - Tradate	4	29710	37.3041	44	38.0825	0.778405	0.0208665	0.0208665	44	0.0044	18.9	23	4.1	20.8886	796.427
631	3065 - 3139	Fara Novarese - Sizzano	2	3559	19.984	23	19.9556	-0.0284556	-0.00142392	0.00142392	23	0.0023	18.9	22.2	3.3	20.887	178.092
2485	23035	Fumane	1	4151	34.2204	41	35.5625	1.34213	0.0392202	0.0392202	41	0.0041	17.9	25.3	7.4	20.878	121.302
2220	13212 - 13053 - 13061 - 13206 - 13154 - 13110 - 13135 - 13245	Senna Comasco - Casnate con Bernate - Cavallasca - San Fermo della Battaglia - Montano Lucino - Grandate - Luisago - Villa Guardia	8	33582	31.8915	37	31.9823	0.0908037	0.00284727	0.00284727	37	0.0037	19	22.8	3.8	20.8486	1053.01
2899	36040	Sassuolo	1	39885	38.415	43	37.9825	-0.43252	-0.0112591	0.0112591	43	0.0043	18.4	23.9	5.5	20.8256	1038.27
2771	13201 - 13068 - 13133 - 13036 - 13028 - 13064	Rovellasca - Cirimido - Lomazzo - Cadorago - Bregnano - Cermenate	6	41751	37.2508	41	35.4907	-1.76012	-0.0472506	0.0472506	41	0.0041	19.7	21.8	2.1	20.8171	1120.81
350	12101 - 12054 - 12132 - 12126	Mercallo - Comabbio - Varano Borghi - Ternate	4	7913	18.1953	20	17.2902	-0.905034	-0.0497401	0.0497401	20	0.002	19.6	22.1	2.5	20.785	434.894
30	93035	Pravisdomini	1	3471	16.1895	18	15.549	-0.640473	-0.0395611	0.0395611	18	0.0018	20	22	2	20.7611	214.399
3033	97054 - 97006 - 97090 - 97076 - 97066 - 97073 - 97031 - 97019 - 97074 - 97024	Monticello Brianza - Barzan├▓ - Vigan├▓ - Sirtori - Perego - Rovagnate - Dolzago - Castello di Brianza - Santa Maria Ho├¿ - Colle Brianza	10	27721	39.9429	49	42.3836	2.4407	0.0611047	0.0611047	49	0.0049	17.4	22.3	4.9	20.7571	694.016
3787	37005	Bentivoglio	1	5358	51.1	59	52.0252	0.925222	0.0181061	0.0181061	59	0.0059	19.3	22.6	3.3	20.7559	104.853
277	6142	Quattordio	1	1668	17.747	20	17.5534	-0.193533	-0.0109051	0.0109051	20	0.002	20.1	21.7	1.6	20.755	93.988
535	16073 - 16114 - 16055	Chiuduno - Gorlago - Carobbio degli Angeli	3	15429	19.4167	20	17.3247	-2.09199	-0.107742	0.107742	20	0.002	19.1	21.9	2.8	20.735	794.625
2823	35012	Casalgrande	1	18635	37.719	44	38.8269	1.10789	0.0293722	0.0293722	44	0.0044	19.1	22.8	3.7	20.7182	494.048
3794	93005	Azzano Decimo	1	15554	51.2753	61	52.6303	1.35492	0.0264244	0.0264244	61	0.0061	19.9	21.9	2	20.718	303.343
1919	12096 - 12091 - 12134 - 12080 - 12046	Malnate - Lozza - Vedano Olona - Gornate-Olona - Castiglione Olona	5	35205	29.4154	34	29.3943	-0.0211085	-0.0007176	0.0007176	34	0.0034	18.6	22.3	3.7	20.7118	1196.82
20	18017	Borgoratto Mormorolo	1	423	16.1171	18	15.7877	-0.32935	-0.0204348	0.0204348	18	0.0018	20	21.8	1.8	20.6889	26.2454
2173	2062 - 2068	Ghislarengo - Lenta	2	1777	31.4964	36	31.2467	-0.249649	-0.00792627	0.00792627	36	0.0036	19.1	21.8	2.7	20.6861	56.4192
1224	6046 - 6189 - 6181	Castellar Guidobono - Volpeglino - Viguzzolo	3	3796	24.0551	29	25.4529	1.3978	0.0581085	0.0581085	29	0.0029	19.6	21.5	1.9	20.6828	157.805
17	5077	Montemagno	1	1162	16.1093	18	15.7798	-0.329528	-0.0204558	0.0204558	18	0.0018	20.2	21.4	1.2	20.6722	72.1321
3365	33036	Ponte dell'Olio	1	4936	43.9469	50	43.9196	-0.0273681	-0.000622753	0.000622753	50	0.005	18.7	21.9	3.2	20.672	112.317
5333	37037	Medicina	1	16526	159.057	179	158.155	-0.90218	-0.00567206	0.00567206	179	0.0179	17.6	22.1	4.5	20.6693	103.9
2500	38011	Lagosanto	1	4952	34.412	39	34.3063	-0.105662	-0.00307051	0.00307051	39	0.0039	19.4	21.9	2.5	20.6692	143.903
883	12138	Vergiate	1	8967	21.8004	26	22.4935	0.693093	0.0317927	0.0317927	26	0.0026	19.2	21.8	2.6	20.6538	411.323
118	2059	Formigliana	1	550	16.775	19	16.5243	-0.250699	-0.0149448	0.0149448	19	0.0019	19.7	22.1	2.4	20.6526	32.7869
1902	16005 - 16239 - 16169 - 16202	Alm├¿ - Villa d'Alm├¿ - Ponteranica - Sorisole	4	28361	29.2362	31	26.8115	-2.4247	-0.0829347	0.0829347	31	0.0031	16.8	23.7	6.9	20.6258	970.065
2623	93021	Fiume Veneto	1	11486	35.7103	38	32.7652	-2.94507	-0.082471	0.082471	38	0.0038	19.1	21.9	2.8	20.6132	321.644
5276	37006	Bologna	1	371337	140.85	161	142.291	1.44127	0.0102327	0.0102327	161	0.0161	17	23.3	6.3	20.5963	2636.4
147	13100 - 13128 - 13238 - 13137	Fenegr├▓ - Limido Comasco - Veniano - Lurago Marinone	4	12283	16.9745	19	16.4474	-0.527113	-0.0310533	0.0310533	19	0.0019	19.8	21.6	1.8	20.5895	723.616
4676	34025	Noceto	1	12705	79.2205	88	77.3692	-1.85133	-0.0233693	0.0233693	88	0.0088	19.1	22.3	3.2	20.5875	160.375
2765	2090 - 2058	Palazzolo Vercellese - Fontanetto Po	2	2495	37.2082	43	37.5514	0.343208	0.00922398	0.00922398	43	0.0043	19	21.9	2.9	20.5814	67.0551
3340	33034	Piozzano	1	642	43.6403	51	44.7591	1.11883	0.0256376	0.0256376	51	0.0051	17.9	22.9	5	20.5627	14.7112
2003	2032	Carisio	1	864	30.1274	34	29.5724	-0.555018	-0.0184224	0.0184224	34	0.0034	19	22.1	3.1	20.5559	28.6782
2910	17030 - 17048 - 17081	Brione - Cellatica - Gussago	3	22033	38.5551	43	37.2885	-1.26665	-0.032853	0.032853	43	0.0043	16.9	23.8	6.9	20.5535	571.468
2912	17199 - 17057 - 17061	Villa Carcina - Collebeato - Concesio	3	30266	38.5866	43	37.2769	-1.30963	-0.0339401	0.0339401	43	0.0043	17.4	23.9	6.5	20.514	784.366
2561	37002	Argelato	1	9656	35.1018	42	37.0357	1.93388	0.0550933	0.0550933	42	0.0042	19.9	21.4	1.5	20.5048	275.086
780	13153 - 13006 - 13009 - 13170 - 13007	Monguzzo - Alserio - Anzano del Parco - Orsenigo - Alzate Brianza	5	12939	21.0263	25	21.6131	0.586787	0.0279073	0.0279073	25	0.0025	19.3	22.5	3.2	20.5	615.372
3070	24090 - 24054	Salcedo - Lusiana	2	3778	40.4462	47	40.615	0.168831	0.0041742	0.0041742	47	0.0047	18.6	23.6	5	20.4766	93.4081
1419	2163	Villarboit	1	465	25.5296	31	26.9575	1.42787	0.0559298	0.0559298	31	0.0031	19.6	22.4	2.8	20.4742	18.2141
1331	12025 - 12006 - 12082 - 12049 - 12064 - 12071 - 12016	Buguggiate - Azzate - Inarzo - Cazzago Brabbia - Daverio - Galliate Lombardo - Bodio Lomnago	7	15746	24.8064	30	25.9292	1.12271	0.0452588	0.0452588	30	0.003	18.3	21.8	3.5	20.4567	634.754
5204	37039	Molinella	1	15651	127.8	146	128.79	0.990048	0.00774688	0.00774688	146	0.0146	19.1	21.8	2.7	20.4411	122.465
33	2033	Casanova Elvo	1	265	16.2168	19	16.5339	0.317105	0.0195541	0.0195541	19	0.0019	20	20.9	0.9	20.4368	16.3411
3866	33012	Castell'Arquato	1	4712	52.7846	59	51.8162	-0.968417	-0.0183466	0.0183466	59	0.0059	18.9	21.9	3	20.4339	89.2685
4129	34009	Collecchio	1	13893	58.8649	67	58.9564	0.0915575	0.00155538	0.00155538	67	0.0067	18.2	21.8	3.6	20.4224	236.015
2012	24037	Crespadoro	1	1452	30.204	36	31.1913	0.987234	0.0326855	0.0326855	36	0.0036	18.6	22.5	3.9	20.4194	48.073
392	6027	Camino	1	802	18.4509	21	18.3497	-0.101143	-0.00548173	0.00548173	21	0.0021	19.8	21.6	1.8	20.4143	43.4668
2089	37019	Castel Maggiore	1	17507	30.8986	33	29.1257	-1.77283	-0.0573759	0.0573759	33	0.0033	19.5	22	2.5	20.397	566.596
5109	27034	San Michele al Tagliamento	1	12028	114.228	130	112.503	-1.72439	-0.0150961	0.0150961	130	0.013	17.5	27.2	9.7	20.3938	105.298
3575	23018	Caprino Veronese	1	8065	47.3322	55	47.6774	0.345202	0.00729317	0.00729317	55	0.0055	16.5	22.8	6.3	20.3836	170.392
3106	37009	Calderara di Reno	1	13148	40.7516	46	40.6053	-0.146339	-0.003591	0.003591	46	0.0046	19.5	21.6	2.1	20.3761	322.638
377	30097	Ronchis	1	2054	18.3677	20	17.2739	-1.09383	-0.0595521	0.0595521	20	0.002	19.3	21.2	1.9	20.375	111.827
771	2127 - 2126	Sali Vercellese - Salasco	2	351	20.9794	23	20.0448	-0.934564	-0.0445468	0.0445468	23	0.0023	19.8	20.9	1.1	20.3522	16.7307
2770	12073 - 12105 - 12035 - 12023 - 12047 - 12002 - 12124	Gazzada Schianno - Morazzone - Caronno Varesino - Brunello - Castronno - Albizzate - Sumirago	7	31711	37.2334	41	35.4584	-1.77499	-0.0476719	0.0476719	41	0.0041	19.5	22.7	3.2	20.339	851.681
4171	24084	Recoaro Terme	1	6764	60.1527	70	60.5965	0.443843	0.0073786	0.0073786	70	0.007	17.6	21.8	4.2	20.3257	112.447
4727	34032	Salsomaggiore Terme	1	19505	81.552	94	82.6447	1.09266	0.0133984	0.0133984	94	0.0094	19	21.5	2.5	20.3085	239.173
5312	5005	Asti	1	73899	151.417	173	151.817	0.399706	0.00263976	0.00263976	173	0.0173	17.1	24.8	7.7	20.2925	488.048
2942	2035 - 2122	San Giacomo Vercellese - Rovasenda	2	1308	38.901	47	40.8089	1.9079	0.049045	0.049045	47	0.0047	17.5	22.9	5.4	20.2787	33.6239
126	2009	Balocco	1	239	16.8201	20	17.3845	0.564398	0.033555	0.033555	20	0.002	19.4	21.8	2.4	20.255	14.2092
1276	35027	Montecchio Emilia	1	10201	24.3983	28	24.6581	0.259815	0.0106489	0.0106489	28	0.0028	19.1	21.1	2	20.2429	418.104
2699	23067	Rover├¿ Veronese	1	2127	36.5532	42	36.4176	-0.135557	-0.00370848	0.00370848	42	0.0042	18.2	23	4.8	20.2405	58.1892
148	35017	Cavriago	1	9698	17.002	18	15.8541	-1.14786	-0.0675135	0.0675135	18	0.0018	19.5	21.2	1.7	20.2	570.404
3944	33026	Lugagnano Val d'Arda	1	4155	54.4359	61	53.6209	-0.814966	-0.0149711	0.0149711	61	0.0061	17.5	22.1	4.6	20.1967	76.3283
2284	93028	Morsano al Tagliamento	1	2865	32.4843	38	32.8016	0.317298	0.00976774	0.00976774	38	0.0038	18.8	21.3	2.5	20.1816	88.1964
2433	5087 - 5103 - 5023	Portacomaro - Scurzolengo - Castagnole Monferrato	3	3843	33.7079	37	32.4461	-1.26179	-0.0374331	0.0374331	37	0.0037	18.6	21.1	2.5	20.1703	114.009
3974	3154 - 3025 - 3021 - 3060 - 3001	Varallo Pombia - Borgo Ticino - Bogogno - Divignano - Agrate Conturbia	5	14257	55.1723	62	53.6933	-1.47898	-0.0268065	0.0268065	62	0.0062	18.5	21.8	3.3	20.1629	258.409
4496	2148	Trino	1	7437	70.6561	81	70.7086	0.0525459	0.000743686	0.000743686	81	0.0081	17.6	23.8	6.2	20.1506	105.256
4385	27011	Concordia Sagittaria	1	10640	66.7423	75	64.8922	-1.85013	-0.0277205	0.0277205	75	0.0075	18.1	22.7	4.6	20.1413	159.419
4753	26092	Vittorio Veneto	1	28656	82.7359	99	85.2346	2.4987	0.0302009	0.0302009	99	0.0099	13.2	25.7	12.5	20.1404	346.355
2707	37001	Anzola dell'Emilia	1	11851	36.5981	40	35.3098	-1.28825	-0.0351999	0.0351999	40	0.004	19.3	21	1.7	20.135	323.815
725	3073	Ghemme	1	3617	20.6597	24	20.812	0.15235	0.00737425	0.00737425	24	0.0024	18.7	21.1	2.4	20.1292	175.075
1311	33009 - 18132	Caminata - Ruino	2	1021	24.6437	26	22.8149	-1.82887	-0.0742123	0.0742123	26	0.0026	19.1	21	1.9	20.1192	41.4304
3169	23080	Selva di Progno	1	934	41.3374	47	40.7256	-0.611778	-0.0147996	0.0147996	47	0.0047	18.5	21.1	2.6	20.1128	22.5945
2424	17025 - 17117	Bovezzo - Nave	2	18440	33.6415	38	32.957	-0.684542	-0.0203481	0.0203481	38	0.0038	15.7	24	8.3	20.0947	548.132
2394	93013	Chions	1	5188	33.4031	40	34.5247	1.12161	0.033578	0.033578	40	0.004	18.4	21.3	2.9	20.0875	155.315
2826	30046	Latisana	1	13647	37.7351	47	40.654	2.91891	0.0773527	0.0773527	47	0.0047	18.1	22.2	4.1	20.0872	361.653
741	17123 - 17112	Ome - Monticelli Brusati	2	7639	20.7517	26	22.532	1.78025	0.085788	0.085788	26	0.0026	17.8	22	4.2	20.0846	368.114
1955	3058 - 3066	Cureggio - Fontaneto d'Agogna	2	5335	29.6995	36	31.1908	1.4913	0.050213	0.050213	36	0.0036	18.5	21.5	3	20.0778	179.633
571	31023	Staranzano	1	7199	19.617	23	19.8825	0.265505	0.0135344	0.0135344	23	0.0023	16.8	22.2	5.4	20.0565	366.978
2319	5083 - 5056 - 5014	Penango - Grana - Calliano	3	2530	32.7679	39	34.1683	1.40044	0.0427381	0.0427381	39	0.0039	19.1	21	1.9	20.0564	77.2098
990	2070	Lignana	1	579	22.5905	27	23.5414	0.950836	0.0420901	0.0420901	27	0.0027	19.3	21.2	1.9	20.0556	25.6302
4719	33043	Travo	1	1993	81.0735	92	80.8114	-0.262046	-0.0032322	0.0032322	92	0.0092	16.9	23.3	6.4	20.0446	24.5826
703	6159 - 6135	Serralunga di Crea - Ponzano Monferrato	2	959	20.5068	24	20.9982	0.491366	0.0239611	0.0239611	24	0.0024	18.7	21.2	2.5	20.0167	46.7649
4172	39008	Conselice	1	9837	60.1725	70	61.8348	1.66228	0.0276252	0.0276252	70	0.007	19	21.4	2.4	20.0129	163.48
217	5069	Moncalvo	1	3184	17.4335	19	16.634	-0.799508	-0.0458603	0.0458603	19	0.0019	19.2	20.6	1.4	20.0053	182.636
1264	12036 - 12057 - 12106	Casale Litta - Crosio della Valle - Mornago	3	8097	24.2834	29	25.0809	0.797563	0.032844	0.032844	29	0.0029	19.2	20.6	1.4	20	333.438
2260	3024	Borgomanero	1	21166	32.2944	37	32.0297	-0.264691	-0.0081962	0.0081962	37	0.0037	16.3	22.3	6	19.9973	655.409
553	26054	Paderno del Grappa	1	2169	19.5208	24	20.7153	1.19455	0.0611937	0.0611937	24	0.0024	16.1	24.2	8.1	19.9958	111.112
127	16189 - 16069 - 16068	San Paolo d'Argon - Cenate Sotto - Cenate Sopra	3	11385	16.8474	18	15.5805	-1.2669	-0.0751983	0.0751983	18	0.0018	17.6	21.8	4.2	19.9889	675.77
3289	37038	Minerbio	1	8674	43.059	50	44.1014	1.04245	0.0242098	0.0242098	50	0.005	18.5	20.7	2.2	19.962	201.445
1632	6075	Frugarolo	1	2012	27.0787	32	28.1099	1.03123	0.0380828	0.0380828	32	0.0032	18.8	21.2	2.4	19.9562	74.3021
2616	13138 - 13055 - 13034 - 13114 - 13169 - 13010	Lurate Caccivio - Cassina Rizzardi - Bulgarograsso - Guanzate - Oltrona di San Mamette - Appiano Gentile	6	32692	35.6355	43	37.1932	1.55771	0.0437125	0.0437125	43	0.0043	18.7	20.9	2.2	19.9558	917.4
2358	26004	Borso del Grappa	1	5913	33.1274	38	32.8163	-0.311138	-0.00939215	0.00939215	38	0.0038	17.2	23.3	6.1	19.95	178.493
899	24115	Velo d'Astico	1	2400	21.9035	24	20.7428	-1.1607	-0.0529915	0.0529915	24	0.0024	16.7	21.8	5.1	19.9375	109.572
974	36007	Castelnuovo Rangone	1	14116	22.4457	25	22.0698	-0.375898	-0.016747	0.016747	25	0.0025	19.5	20.5	1	19.924	628.896
2061	2131	San Germano Vercellese	1	1768	30.6547	35	30.4798	-0.174809	-0.00570252	0.00570252	35	0.0035	18.5	20.9	2.4	19.9114	57.6748
3900	24053 - 24020 - 24030 - 24019	Lugo di Vicenza - Calvene - Chiuppano - Caltrano	4	10295	53.4499	59	50.9969	-2.45303	-0.045894	0.045894	59	0.0059	16.5	24.7	8.2	19.9102	192.61
790	3109 - 3008	Oleggio Castello - Arona	2	16163	21.1212	25	21.6185	0.497271	0.0235437	0.0235437	25	0.0025	17.1	22.4	5.3	19.908	765.251
1109	13059 - 13023 - 12136 - 12137	Castelnuovo Bozzente - Binago - Venegono Inferiore - Venegono Superiore	4	19083	23.3727	25	21.6176	-1.75505	-0.0750899	0.0750899	25	0.0025	18.2	22.9	4.7	19.896	816.467
52	3044 - 3045	Cavaglietto - Cavaglio d'Agogna	2	1687	16.3314	20	17.3416	1.01018	0.0618552	0.0618552	20	0.002	18.2	21.7	3.5	19.885	103.298
280	6077	Gabiano	1	1212	17.7809	20	17.4781	-0.302786	-0.0170287	0.0170287	20	0.002	18.9	20.5	1.6	19.865	68.1631
1661	36036	San Cesario sul Panaro	1	6117	27.3142	30	26.48	-0.834281	-0.0305438	0.0305438	30	0.003	19.2	20.5	1.3	19.8633	223.949
1037	12111 - 12028 - 12018 - 12095 - 12128	Osmate - Cadrezzate - Bregano - Malgesso - Travedona-Monate	5	8749	22.9253	26	22.4635	-0.461803	-0.0201438	0.0201438	26	0.0026	18.6	21	2.4	19.8538	381.631
1432	5074 - 5006 - 5093	Montaldo Scarampi - Azzano d'Asti - Rocca d'Arazzo	3	2151	25.6505	27	23.7142	-1.93627	-0.0754868	0.0754868	27	0.0027	18.1	21.4	3.3	19.8481	83.8581
4063	6037 - 6047	Casal Cermelli - Castellazzo Bormida	2	5801	57.3361	64	56.2411	-1.09502	-0.0190982	0.0190982	64	0.0064	18.1	21.8	3.7	19.8469	101.175
997	6098 - 6137	Momperone - Pozzol Groppo	2	584	22.6447	25	21.9588	-0.685858	-0.0302878	0.0302878	25	0.0025	18.8	20.5	1.7	19.832	25.7897
5154	37008	Budrio	1	18008	120.16	136	120.064	-0.0962396	-0.000800927	0.000800927	136	0.0136	18.5	20.9	2.4	19.8316	149.867
1117	27040 - 93018	Teglio Veneto - Cordovado	2	5073	23.4269	28	24.1808	0.753835	0.0321781	0.0321781	28	0.0028	18.7	21.3	2.6	19.8286	216.546
722	18073	Godiasco	1	3130	20.6268	24	21.0699	0.443134	0.0214834	0.0214834	24	0.0024	18.9	21.9	3	19.8167	151.745
3736	35040	Scandiano	1	24792	50.0657	57	50.2906	0.224893	0.00449196	0.00449196	57	0.0057	18.5	20.6	2.1	19.8158	495.189
4543	33044	Vernasca	1	2241	72.616	85	74.7507	2.13472	0.0293973	0.0293973	85	0.0085	16.3	21.6	5.3	19.7965	30.861
808	27009	Cinto Caomaggiore	1	3285	21.2915	24	20.7303	-0.561197	-0.0263578	0.0263578	24	0.0024	19.1	20.4	1.3	19.7958	154.287
773	2047	Costanzana	1	816	20.9831	24	20.9476	-0.0354791	-0.00169084	0.00169084	24	0.0024	18.5	21	2.5	19.7917	38.8884
4272	26087	Valdobbiadene	1	10690	62.8599	74	63.8132	0.953284	0.0151652	0.0151652	74	0.0074	15.1	24.2	9.1	19.7865	170.061
1965	36045	Spilamberto	1	12130	29.7971	33	29.1443	-0.65283	-0.0219092	0.0219092	33	0.0033	19	20.3	1.3	19.7788	407.087
320	26078	Sarmede	1	3174	17.9972	21	18.0839	0.086729	0.00481904	0.00481904	21	0.0021	14.9	22.4	7.5	19.7762	176.361
1850	5120 - 5008 - 5066	Vinchio - Belveglio - Mombercelli	3	3326	28.8189	33	29.0048	0.185877	0.00644984	0.00644984	33	0.0033	18.6	20.9	2.3	19.7576	115.41
3515	93022	Fontanafredda	1	11537	46.3527	56	48.2317	1.879	0.0405371	0.0405371	56	0.0056	17.7	22.3	4.6	19.7554	248.896
452	23090	Velo Veronese	1	781	18.9043	22	19.073	0.168745	0.0089263	0.0089263	22	0.0022	19.1	20.6	1.5	19.7545	41.3134
1802	17085	Iseo	1	9100	28.4376	32	27.7171	-0.720474	-0.0253353	0.0253353	31	0.0031	15.9	23	7.1	19.7387	319.999
2297	36019	Maranello	1	16622	32.5892	37	32.6949	0.105754	0.00324508	0.00324508	37	0.0037	17.1	23.3	6.2	19.7378	510.047
3619	34023	Montechiarugolo	1	10482	48.2257	55	48.4375	0.211811	0.00439209	0.00439209	55	0.0055	18.8	20.6	1.8	19.7327	217.353
1318	6186 - 6058 - 6158	Villaromagnano - Cerreto Grue - Sarezzano	3	2218	24.6871	29	25.4747	0.787617	0.031904	0.031904	29	0.0029	19.1	20.5	1.4	19.7207	89.8446
4028	93017	Cordenons	1	18203	56.269	65	55.9627	-0.306246	-0.00544254	0.00544254	65	0.0065	17.8	22.2	4.4	19.7185	323.5
3886	2133	Santhi├á	1	8825	53.1668	61	53.0963	-0.0704726	-0.0013255	0.0013255	61	0.0061	18.1	20.8	2.7	19.7049	165.987
1870	5116 - 5071 - 5076	Vigliano d'Asti - Mongardino - Montegrosso d'Asti	3	4102	28.9477	33	29.0025	0.0547914	0.00189277	0.00189277	33	0.0033	17.8	20.7	2.9	19.6879	141.704
586	6097	Mombello Monferrato	1	1087	19.7082	23	20.1099	0.401694	0.0203821	0.0203821	23	0.0023	18.5	20.9	2.4	19.687	55.1547
205	37011	Casalecchio di Reno	1	35173	17.3334	21	18.5679	1.23453	0.0712227	0.0712227	21	0.0021	17.4	21.1	3.7	19.6857	2029.2
1052	6188 - 6016 - 6101	Volpedo - Berzano di Tortona - Monleale	3	1976	23.0067	25	21.9518	-1.05492	-0.0458527	0.0458527	25	0.0025	18.7	20.3	1.6	19.68	85.8881
1714	18126 - 18098	Rocca Susella - Montesegale	2	541	27.7607	31	27.205	-0.555709	-0.0200178	0.0200178	31	0.0031	18.5	21.4	2.9	19.671	19.488
3977	6114	Novi Ligure	1	27682	55.2386	62	54.5463	-0.692284	-0.0125326	0.0125326	62	0.0062	17.8	20.8	3	19.6484	501.135
716	5036 - 5096	Cerro Tanaro - Rocchetta Tanaro	2	2107	20.5788	26	22.8361	2.25726	0.109689	0.109689	26	0.0026	18.4	20.3	1.9	19.6346	102.387
1288	2118	Ronsecco	1	580	24.493	28	24.4231	-0.0698991	-0.00285384	0.00285384	28	0.0028	18.9	20.1	1.2	19.6286	23.6802
294	18064	Fortunago	1	383	17.839	21	18.4283	0.589346	0.0330371	0.0330371	21	0.0021	18.4	20.8	2.4	19.6143	21.4699
4398	12083 - 12133	Induno Olona - Varese	2	90129	67.2583	76	65.6346	-1.62371	-0.0241414	0.0241414	76	0.0076	14.2	22.3	8.1	19.6132	1340.04
2683	5089 - 5028	Refrancore - Castello di Annone	2	3597	36.4101	42	36.8611	0.450965	0.0123857	0.0123857	42	0.0042	18.2	20.7	2.5	19.6119	98.7912
318	3130	Romagnano Sesia	1	4049	17.9898	22	19.0675	1.0777	0.0599064	0.0599064	22	0.0022	18.2	21.1	2.9	19.5909	225.072
4843	34020	Medesano	1	10663	88.8232	102	89.7759	0.952688	0.0107257	0.0107257	102	0.0102	18.2	20.9	2.7	19.5775	120.047
393	17168	Sabbio Chiese	1	3831	18.4563	20	17.3299	-1.12644	-0.0610328	0.0610328	20	0.002	17.9	20.9	3	19.575	207.571
5017	36006	Castelfranco Emilia	1	31656	102.525	115	101.462	-1.06255	-0.0103639	0.0103639	115	0.0115	18.1	21.2	3.1	19.5522	308.764
4033	33025	Gropparello	1	2324	56.3707	65	57.137	0.766328	0.0135944	0.0135944	65	0.0065	17.3	21.7	4.4	19.5477	41.2271
4114	97036 - 97045 - 97083 - 97033 - 97057 - 97003 - 97078 - 97022	Galbiate - Malgrate - Valmadrera - Ello - Oggiono - Annone di Brianza - Suello - Civate	8	42404	58.4406	67	57.8712	-0.569405	-0.0097433	0.0097433	67	0.0067	15.3	22.6	7.3	19.5343	725.591
5010	27029	Portogruaro	1	25140	102.167	118	102.04	-0.126879	-0.00124188	0.00124188	118	0.0118	17.6	22.5	4.9	19.5153	246.067
3688	24113	Valli del Pasubio	1	3345	49.3479	52	44.9714	-4.37646	-0.088686	0.088686	52	0.0052	16.9	21.8	4.9	19.4885	67.7841
2543	30130	Varmo	1	2830	34.8638	41	35.3764	0.512612	0.0147033	0.0147033	41	0.0041	17.4	21	3.6	19.4854	81.173
4101	35014	Castellarano	1	14838	58.0783	66	58.3057	0.227432	0.00391595	0.00391595	66	0.0066	18.1	21.7	3.6	19.4545	255.483
947	30015	Camino al Tagliamento	1	1660	22.2846	27	23.2781	0.993519	0.0445832	0.0445832	27	0.0027	18.5	20.3	1.8	19.4519	74.4908
221	1034 - 1252	Brandizzo - San Raffaele Cimena	2	11509	17.4538	20	17.476	0.022199	0.00127187	0.00127187	20	0.002	15.3	21.5	6.2	19.435	659.397
1401	12125 - 12003	Taino - Angera	2	9384	25.3769	29	25.0737	-0.303201	-0.0119479	0.0119479	29	0.0029	17.4	20.7	3.3	19.4345	369.785
2274	1265	Settimo Torinese	1	46875	32.3844	39	34.0896	1.70515	0.0526535	0.0526535	39	0.0039	17.7	20.3	2.6	19.4051	1447.45
3095	6183 - 6138	Villalvernia - Pozzolo Formigaro	2	5876	40.6833	48	42.1963	1.51299	0.0371895	0.0371895	48	0.0048	18.4	20.2	1.8	19.3875	144.433
1825	97052 - 16074 - 16052 - 97080	Monte Marenzo - Cisano Bergamasco - Caprino Bergamasco - Torre de' Busi	4	13373	28.647	36	31.1273	2.48027	0.0865803	0.0865803	36	0.0036	14.9	22.7	7.8	19.3806	466.82
2185	13003 - 13188 - 13095	Albavilla - Ponte Lambro - Erba	3	27103	31.5861	37	31.9635	0.377452	0.0119499	0.0119499	37	0.0037	12.9	24	11.1	19.3757	858.067
5056	39001	Alfonsine	1	12245	106.726	119	105.081	-1.64513	-0.0154144	0.0154144	119	0.0119	16.3	21.4	5.1	19.3706	114.733
1838	2147 - 2054	Tricerro - Desana	2	1764	28.747	32	27.919	-0.827928	-0.0288005	0.0288005	32	0.0032	18.4	20.5	2.1	19.3656	61.363
1869	16008 - 16144	Alzano Lombardo - Nembro	2	25133	28.94	34	29.404	0.46406	0.0160352	0.0160352	34	0.0034	15.5	22.8	7.3	19.3559	868.452
3176	16218 - 16088 - 16242 - 16244 - 16094 - 16104	Trescore Balneario - Credaro - Villongo - Zandobbio - Entratico - Foresto Sparso	6	28133	41.4428	47	40.6904	-0.752337	-0.0181536	0.0181536	47	0.0047	17.1	21.5	4.4	19.3511	678.84
222	27018	Gruaro	1	2802	17.4638	22	19.0019	1.53809	0.0880732	0.0880732	22	0.0022	18.7	20.3	1.6	19.35	160.446
546	96079 - 96031	Villanova Biellese - Massazza	2	732	19.4962	22	19.1165	-0.379675	-0.0194744	0.0194744	22	0.0022	17.1	20.9	3.8	19.35	37.5459
833	17121 - 17193	Odolo - Vallio Terme	2	3458	21.4123	25	21.6707	0.258458	0.0120705	0.0120705	25	0.0025	17.4	21	3.6	19.336	161.496
1247	27030	Pramaggiore	1	4640	24.1845	27	23.3294	-0.855165	-0.03536	0.03536	27	0.0027	18.3	20.3	2	19.3222	191.858
1031	36046	Vignola	1	24344	22.8654	28	24.7515	1.8861	0.082487	0.082487	28	0.0028	18.5	20	1.5	19.2964	1064.67
1556	17132 - 17178	Paitone - Serle	2	5183	26.4445	31	26.8929	0.448469	0.0169589	0.0169589	31	0.0031	16.2	23.1	6.9	19.2839	195.996
1431	24081 - 24101	Pove del Grappa - Solagna	2	4988	25.6447	28	24.1775	-1.46714	-0.0572105	0.0572105	28	0.0028	16.3	24.4	8.1	19.2786	194.504
391	5119 - 5044 - 5055	Villa San Secondo - Corsione - Frinco	3	1346	18.4388	22	19.2766	0.837876	0.045441	0.045441	22	0.0022	18.1	20.1	2	19.2773	72.9984
1765	35004	Bibbiano	1	9965	28.1752	32	28.197	0.0217958	0.00077358	0.00077358	32	0.0032	18.4	20.3	1.9	19.2437	353.68
5191	39017 - 39012	Sant'Agata sul Santerno - Lugo	2	34884	126.361	142	125.541	-0.820254	-0.00649137	0.00649137	142	0.0142	17.6	21.9	4.3	19.238	276.066
2827	37060	Zola Predosa	1	18193	37.7487	43	38.0046	0.255898	0.00677899	0.00677899	43	0.0043	17.6	21.8	4.2	19.2279	481.951
2594	13022 - 13165 - 13093 - 13175 - 13109 - 13099 - 13199 - 13228	Beregazzo con Figliaro - Olgiate Comasco - Drezzo - Par├¿ - Gironico - Faloppio - Ronago - Uggiate-Trevano	8	29691	35.391	41	35.4271	0.0360635	0.001019	0.001019	41	0.0041	18.5	19.8	1.3	19.2268	838.942
2837	3052 - 3062 - 3157 - 3071	Comignago - Dormelletto - Veruno - Gattico	4	9071	37.8907	46	39.8093	1.91858	0.0506345	0.0506345	46	0.0046	18.1	21.3	3.2	19.1935	239.399
1067	24093	San Nazario	1	1740	23.1071	29	25.0276	1.92044	0.0831101	0.0831101	29	0.0029	16.3	21.7	5.4	19.1931	75.3014
942	6091	Masio	1	1465	22.2485	25	21.9563	-0.292211	-0.0131339	0.0131339	25	0.0025	17.2	20.3	3.1	19.188	65.847
2895	34013	Felino	1	8621	38.3674	42	37.005	-1.36242	-0.0355099	0.0355099	42	0.0042	17.9	20.3	2.4	19.1857	224.696
2769	39013	Massa Lombarda	1	10449	37.2318	43	38.0252	0.793413	0.0213101	0.0213101	43	0.0043	17.8	20.5	2.7	19.1791	280.647
3362	35001	Albinea	1	8755	43.9057	51	44.9902	1.08447	0.0247	0.0247	51	0.0051	17.5	20.4	2.9	19.1784	199.404
2497	37030	Granarolo dell'Emilia	1	10766	34.3652	39	34.4308	0.065614	0.00190932	0.00190932	39	0.0039	18.4	20.5	2.1	19.1692	313.282
3807	6074 - 6021	Fresonara - Bosco Marengo	2	3270	51.5037	57	50.1067	-1.39707	-0.0271255	0.0271255	57	0.0057	17.9	20.9	3	19.1667	63.4906
2709	6107 - 6108 - 6041 - 6010	Montegioco - Montemarzino - Casasco - Avolasca	4	1097	36.6069	41	36.0312	-0.575671	-0.0157258	0.0157258	41	0.0041	17.8	20.4	2.6	19.1659	29.967
2114	27016	Fossalta di Portogruaro	1	6075	31.0583	35	30.2518	-0.806562	-0.0259692	0.0259692	35	0.0035	17.6	20.4	2.8	19.1629	195.6
2087	26042	Miane	1	3436	30.8649	33	28.4431	-2.42179	-0.0784641	0.0784641	33	0.0033	15.2	21.7	6.5	19.1515	111.324
3722	36008	Castelvetro di Modena	1	11012	49.794	57	50.3709	0.576871	0.0115851	0.0115851	57	0.0057	17.4	20.8	3.4	19.1368	221.151
750	12017 - 12013	Brebbia - Besozzo	2	12356	20.8303	23	19.858	-0.972318	-0.0466781	0.0466781	22	0.0022	14.8	20.5	5.7	19.1273	593.175
2691	25002	Alano di Piave	1	2926	36.5053	46	39.6713	3.16609	0.0867296	0.0867296	46	0.0046	16.7	22.2	5.5	19.1217	80.1529
3091	93043	Sesto al Reghena	1	6319	40.6167	47	40.5673	-0.0494286	-0.00121695	0.00121695	47	0.0047	17.8	21	3.2	19.1191	155.576
2666	24032	Cogollo del Cengio	1	3390	36.2143	41	35.4222	-0.792117	-0.021873	0.021873	41	0.0041	16.8	21.5	4.7	19.1146	93.6093
3462	93051	Zoppola	1	8419	45.4755	52	44.7949	-0.680602	-0.0149664	0.0149664	52	0.0052	16.9	22.2	5.3	19.1135	185.133
1479	23013	Brentino Belluno	1	1406	25.9909	29	25.1144	-0.876553	-0.0337254	0.0337254	29	0.0029	15.4	22.5	7.1	19.1069	54.0958
1384	16022 - 16185 - 16050 - 16208 - 16221	Bedulita - Roncola - Capizzone - Strozza - Ubiale Clanezzo	5	5228	25.2037	29	25.0662	-0.137454	-0.00545374	0.00545374	29	0.0029	17	22.1	5.1	19.1069	207.43
316	5049 - 5038 - 5075	Cossombrato - Chiusano d'Asti - Montechiaro d'Asti	3	2147	17.9687	21	18.4014	0.432644	0.0240776	0.0240776	21	0.0021	18.6	19.5	0.9	19.1	119.485
3806	37004 - 37023	Bazzano - Crespellano	2	16552	51.4879	59	52.1208	0.632933	0.0122929	0.0122929	59	0.0059	17.8	20.2	2.4	19.0593	321.474
1454	24114	Valstagna	1	1851	25.8047	30	25.8953	0.0905993	0.00351095	0.00351095	30	0.003	17.2	21.3	4.1	19.03	71.731
2453	6160 - 6167	Serravalle Scrivia - Stazzano	2	8747	33.889	40	35.2113	1.32229	0.0390182	0.0390182	40	0.004	17.1	20.3	3.2	19.015	258.108
1603	24033	Conco	1	2206	26.8479	29	25.0547	-1.79317	-0.06679	0.06679	29	0.0029	18.2	19.9	1.7	19.0069	82.1667
3969	6113 - 6182 - 5109 - 6004	Murisengo - Villadeati - Tonco - Alfiano Natta	4	3626	54.8998	65	56.9032	2.00338	0.0364916	0.0364916	65	0.0065	17.5	20.2	2.7	19.0046	66.0475
3321	23078	Sant'Anna d'Alfaedo	1	2564	43.4379	48	41.6	-1.83797	-0.0423125	0.0423125	48	0.0048	16.9	21.5	4.6	18.9812	59.0267
45	13038 - 13215 - 13005 - 13024 - 13232	Cagno - Solbiate - Albiolo - Bizzarone - Valmorea	5	11440	16.2773	19	16.4144	0.137104	0.00842301	0.00842301	19	0.0019	18.4	19.4	1	18.9737	702.82
649	5025	Castell'Alfero	1	2750	20.1023	21	18.4061	-1.69615	-0.0843762	0.0843762	21	0.0021	18.1	19.9	1.8	18.9476	136.8
2628	37021	Castenaso	1	14352	35.7281	39	34.4598	-1.2683	-0.0354988	0.0354988	39	0.0039	18.1	22.4	4.3	18.9385	401.7
4325	23011	Bosco Chiesanuova	1	3546	64.81	72	62.3738	-2.43617	-0.0375894	0.0375894	72	0.0072	16.9	21.3	4.4	18.9	54.7138
2088	17003 - 17031	Agnosine - Caino	2	3912	30.8793	36	31.2019	0.322682	0.0104498	0.0104498	36	0.0036	17.1	20.5	3.4	18.8694	126.687
4106	17187	Toscolano-Maderno	1	7994	58.1945	68	58.9077	0.713211	0.0122556	0.0122556	60	0.006	15.3	22.5	7.2	18.8583	137.367
3194	93009	Caneva	1	6504	41.7548	45	38.7495	-3.00523	-0.0719733	0.0719733	45	0.0045	14.9	21.4	6.5	18.8244	155.767
2353	18042 - 18117	Cecima - Ponte Nizza	2	1044	33.108	38	33.381	0.272984	0.00824525	0.00824525	38	0.0038	16.6	20	3.4	18.8184	31.5332
2431	2061	Gattinara	1	8272	33.6908	38	32.9488	-0.741973	-0.022023	0.022023	38	0.0038	17.6	20.3	2.7	18.8132	245.527
2074	34031	Sala Baganza	1	5392	30.7727	36	31.7099	0.937202	0.0304556	0.0304556	36	0.0036	17.7	20.4	2.7	18.8083	175.22
3967	34042	Traversetolo	1	9275	54.8881	61	53.7852	-1.10286	-0.0200929	0.0200929	61	0.0061	17.4	19.9	2.5	18.8049	168.98
178	96027 - 96015	Gifflenga - Castelletto Cervo	2	1010	17.1702	20	17.368	0.197792	0.0115195	0.0115195	20	0.002	16.9	20.4	3.5	18.775	58.8228
1150	5030 - 5001	Castelnuovo Calcea - Agliano Terme	2	2438	23.6694	26	22.8653	-0.804074	-0.0339711	0.0339711	26	0.0026	17.7	19.5	1.8	18.7654	103.002
2283	1314	Volpiano	1	14998	32.4816	37	32.3117	-0.169841	-0.00522886	0.00522886	37	0.0037	16.2	20.6	4.4	18.7622	461.739
1847	26018	Cison di Valmarino	1	2711	28.7925	32	27.5644	-1.22801	-0.0426505	0.0426505	32	0.0032	14.4	20.9	6.5	18.7594	94.1566
2566	5111 - 5080	Vaglio Serra - Nizza Monferrato	2	10656	35.1489	41	36.0656	0.916702	0.0260805	0.0260805	41	0.0041	17.5	19.8	2.3	18.7561	303.167
3188	12009 - 12014 - 12072 - 12038 - 12093 - 12008 - 12055	Bardello - Biandronno - Gavirate - Casciago - Luvinate - Barasso - Comerio	7	23544	41.6673	51	44.0401	2.37277	0.0569457	0.0569457	51	0.0051	13.9	20.9	7	18.7235	565.047
1896	5048 - 5058	Cortiglione - Incisa Scapaccino	2	2852	29.1507	33	29.0059	-0.144764	-0.00496605	0.00496605	33	0.0033	17.8	19.7	1.9	18.7212	97.8364
2909	96058	Salussola	1	2015	38.5417	44	38.2532	-0.288477	-0.00748481	0.00748481	44	0.0044	15	21.6	6.6	18.6886	52.281
4127	2052 - 2150	Crova - Tronzano Vercellese	2	3968	58.8084	66	57.5122	-1.2962	-0.022041	0.022041	66	0.0066	17.2	20.1	2.9	18.6636	67.4733
838	6155 - 6024	San Sebastiano Curone - Brignano-Frascata	2	1042	21.4381	25	21.9794	0.541333	0.025251	0.025251	25	0.0025	17.8	19.7	1.9	18.656	48.6051
2287	5090 - 5099 - 5034 - 5003	Revigliasco d'Asti - San Martino Alfieri - Celle Enomondo - Antignano	4	3050	32.5202	38	33.3871	0.866829	0.0266551	0.0266551	38	0.0038	17.8	19.7	1.9	18.6395	93.7877
3505	6052 - 6043	Castelnuovo Bormida - Cassine	2	3728	46.2386	52	45.7602	-0.478346	-0.0103452	0.0103452	52	0.0052	17.5	19.6	2.1	18.625	80.6253
4094	2067 - 2049	Lamporo - Crescentino	2	8530	57.9067	65	56.7502	-1.15645	-0.019971	0.019971	65	0.0065	17.2	20.2	3	18.6138	147.306
5005	30049 - 30056	Lignano Sabbiadoro - Marano Lagunare	2	8410	101.331	115	99.5081	-1.82285	-0.017989	0.017989	74	0.0074	14	23.2	9.2	18.6054	82.9953
1226	26027	Follina	1	3939	24.0659	29	24.9861	0.9202	0.0382366	0.0382366	29	0.0029	15.3	21.2	5.9	18.5931	163.675
2382	6001	Acqui Terme	1	20054	33.3219	37	32.5994	-0.722485	-0.021682	0.021682	37	0.0037	16.4	21	4.6	18.5919	601.826
2534	24031	Cismon del Grappa	1	964	34.7803	42	36.2201	1.43984	0.0413981	0.0413981	42	0.0042	16.5	20.9	4.4	18.5905	27.7168
3511	35030	Quattro Castella	1	12909	46.3263	51	44.9743	-1.352	-0.0291844	0.0291844	51	0.0051	17.4	19.6	2.2	18.5882	278.654
1645	30082	Precenicco	1	1484	27.1853	32	27.6695	0.484197	0.017811	0.017811	32	0.0032	16.8	22.1	5.3	18.5875	54.5884
3409	37054	San Lazzaro di Savena	1	31091	44.7188	51	45.1074	0.388597	0.00868979	0.00868979	51	0.0051	16.9	21.2	4.3	18.5706	695.255
4195	93041	San Vito al Tagliamento	1	15011	60.7954	68	58.6385	-2.15695	-0.0354788	0.0354788	68	0.0068	17.7	20	2.3	18.5706	246.91
2907	6054 - 6140	Castelspina - Predosa	2	2514	38.5243	45	39.5936	1.06932	0.027757	0.027757	45	0.0045	17.1	19.4	2.3	18.5422	65.2576
5081	31009	Grado	1	8462	111.094	130	112.49	1.39592	0.0125652	0.0125652	91	0.0091	14.1	23.6	9.5	18.5341	76.1697
1422	36041	Savignano sul Panaro	1	9276	25.5582	29	25.6384	0.0802064	0.00313819	0.00313819	29	0.0029	17.4	19.8	2.4	18.5276	362.936
394	5010 - 5029	Bruno - Castelnuovo Belbo	2	1246	18.4645	22	19.3438	0.879256	0.0476187	0.0476187	22	0.0022	18	19.2	1.2	18.5273	67.4808
831	17074	Gardone Riviera	1	2713	21.4023	25	21.6637	0.261395	0.0122134	0.0122134	22	0.0022	15	21.9	6.9	18.5182	126.762
3574	6078 - 6071 - 6019 - 6031 - 6015	Gamalero - Frascaro - Borgoratto Alessandrino - Carentino - Bergamasco	5	3000	47.3088	51	44.827	-2.48183	-0.0524602	0.0524602	51	0.0051	17.3	20.1	2.8	18.5176	63.4132
4284	6045 - 6062 - 6042 - 6157 - 6032 - 6080 - 6156	Castellania - Costa Vescovato - Cassano Spinola - Sardigliano - Carezzano - Gavazzana - Sant'Agata Fossili	7	3750	63.2181	73	64.1987	0.980602	0.0155114	0.0155114	73	0.0073	16.8	19.8	3	18.5055	59.3185
2839	6180 - 6009	Vignole Borbera - Arquata Scrivia	2	8313	37.9192	40	35.2428	-2.67638	-0.0705811	0.0705811	40	0.004	15.7	20.2	4.5	18.4825	219.229
496	6117 - 6050	Odalengo Piccolo - Castelletto Merli	2	754	19.1751	21	18.3769	-0.798136	-0.0416236	0.0416236	21	0.0021	17.6	19.6	2	18.4714	39.3219
685	6127 - 6012	Pasturana - Basaluzzo	2	3327	20.3497	23	20.2354	-0.114316	-0.00561757	0.00561757	23	0.0023	17.6	19.2	1.6	18.4565	163.491
2082	13058 - 13042 - 13134 - 13192 - 97021 - 13193 - 13097	Castelmarte - Canzo - Longone al Segrino - Proserpio - Cesana Brianza - Pusiano - Eupilio	7	15511	30.8406	35	30.2269	-0.613641	-0.0198972	0.0198972	35	0.0035	14.5	22.6	8.1	18.4514	502.942
5442	37032	Imola	1	67892	204.949	230	203.647	-1.30225	-0.00635399	0.00635399	230	0.023	16	22.1	6.1	18.4417	331.262
4595	30027	Codroipo	1	15806	75.098	87	74.9681	-0.129892	-0.00172964	0.00172964	87	0.0087	15.8	21.4	5.6	18.4356	210.472
1295	39011	Fusignano	1	8259	24.5355	29	25.6381	1.10266	0.0449416	0.0449416	29	0.0029	17.1	19.5	2.4	18.4345	336.615
2777	5063 - 5100 - 5017	Moasca - San Marzano Oliveto - Canelli	3	12106	37.2984	41	36.0902	-1.20826	-0.0323943	0.0323943	41	0.0041	17	19.2	2.2	18.4341	324.571
3763	97038 - 97068 - 97042	Garlate - Pescate - Lecco	3	51510	50.5763	59	50.9326	0.356285	0.0070445	0.0070445	59	0.0059	13.3	23	9.7	18.4	1018.46
4266	1064 - 1082	Castagneto Po - Chivasso	2	27705	62.7496	71	62.0014	-0.748198	-0.0119236	0.0119236	71	0.0071	14.8	21.7	6.9	18.3986	441.517
2316	6116 - 6059	Odalengo Grande - Cerrina Monferrato	2	1982	32.7516	38	33.2338	0.482169	0.014722	0.014722	38	0.0038	16.9	19.7	2.8	18.3921	60.5161
1235	12074 - 12031 - 12019 - 12051	Gemonio - Caravate - Brenta - Cittiglio	4	11265	24.1099	27	23.29	-0.819937	-0.0340082	0.0340082	27	0.0027	13.1	21.3	8.2	18.3778	467.235
259	17174	Sarezzo	1	13469	17.6894	22	19.0568	1.3674	0.0773008	0.0773008	22	0.0022	16	20.8	4.8	18.3682	761.418
2667	6070 - 6029	Francavilla Bisio - Capriata d'Orba	2	2444	36.2463	42	36.9728	0.726511	0.0200437	0.0200437	42	0.0042	17.4	19.2	1.8	18.3524	67.4275
5162	33004	Bettola	1	2999	122.462	135	118.745	-3.71715	-0.0303535	0.0303535	135	0.0135	15.1	21.2	6.1	18.343	24.4893
2262	35038	San Polo d'Enza	1	5949	32.3086	36	31.7499	-0.558777	-0.017295	0.017295	36	0.0036	17.2	19.7	2.5	18.3278	184.13
3918	33031	Pecorara	1	810	53.8067	60	52.691	-1.11575	-0.0207362	0.0207362	60	0.006	14.4	21.6	7.2	18.3183	15.0539
1606	5121	Montiglio Monferrato	1	1687	26.8807	30	26.2595	-0.621165	-0.0231082	0.0231082	30	0.003	16.9	19.6	2.7	18.3167	62.7588
4331	34045	Varano de' Melegari	1	2689	64.9637	75	66.0651	1.10141	0.0169543	0.0169543	75	0.0075	15.5	20.4	4.9	18.3133	41.3924
4075	34017	Fornovo di Taro	1	6192	57.5575	67	59.0418	1.48437	0.0257893	0.0257893	67	0.0067	15.8	20.2	4.4	18.2985	107.579
136	30119	Teor	1	1954	16.9103	19	16.4045	-0.505825	-0.0299122	0.0299122	19	0.0019	17.8	18.9	1.1	18.2632	115.551
2798	25028	Lentiai	1	2979	37.4668	44	37.8765	0.409728	0.0109358	0.0109358	44	0.0044	15.4	21.3	5.9	18.2614	79.5104
965	5065	Mombaruzzo	1	1153	22.4139	24	21.1082	-1.30578	-0.0582577	0.0582577	24	0.0024	17.7	18.9	1.2	18.2542	51.4412
3582	34019	Lesignano de' Bagni	1	4759	47.5106	51	44.98	-2.5306	-0.0532639	0.0532639	51	0.0051	16.8	19.5	2.7	18.2471	100.167
1772	23079	San Zeno di Montagna	1	1367	28.2484	34	29.457	1.20865	0.0427867	0.0427867	34	0.0034	14.8	21.7	6.9	18.2441	48.3922
2504	30069	Palazzolo dello Stella	1	3008	34.4923	40	34.567	0.0746707	0.00216485	0.00216485	40	0.004	16.9	21.4	4.5	18.24	87.2078
4741	34028	Pellegrino Parmense	1	1066	82.1338	91	80.0839	-2.04988	-0.0249578	0.0249578	91	0.0091	15.5	20.8	5.3	18.2264	12.9788
344	99001	Bellaria-Igea Marina	1	18591	18.15	21	18.6728	0.522802	0.0288045	0.0288045	21	0.0021	15.8	19.8	4	18.2048	1024.3
2194	17096	Lumezzane	1	23390	31.7356	38	32.9234	1.18776	0.0374266	0.0374266	38	0.0038	16.2	20.6	4.4	18.1947	737.027
2155	13157 - 13129 - 13043 - 13004 - 13222	Montorfano - Lipomo - Capiago Intimiano - Albese con Cassano - Tavernerio	5	23813	31.3891	40	34.5629	3.17383	0.101112	0.101112	40	0.004	12.7	21	8.3	18.1725	758.64
1800	18184	Zavattarello	1	1036	28.4237	34	29.861	1.43726	0.0505656	0.0505656	34	0.0034	16.5	20.2	3.7	18.1618	36.4484
1385	97086 - 97034 - 97014 - 97013	Vercurago - Erve - Carenno - Calolziocorte	4	19102	25.2211	29	25.0555	-0.165549	-0.00656392	0.00656392	29	0.0029	13.2	23.3	10.1	18.1483	757.382
4448	22007	Avio	1	4115	68.9057	81	70.0738	1.16814	0.0169527	0.0169527	81	0.0081	15.4	21.2	5.8	18.1346	59.7193
3916	26007 - 26030	Cappella Maggiore - Fregona	2	7846	53.7656	61	52.505	-1.26068	-0.0234477	0.0234477	61	0.0061	14.9	23.4	8.5	18.1295	145.93
4135	6170 - 6035 - 6081	Tassarolo - Carrosio - Gavi	3	5824	59.0484	67	59.0223	-0.0260655	-0.000441427	0.000441427	67	0.0067	16.4	19.3	2.9	18.1284	98.631
3908	4003	Alba	1	30804	53.6204	57	50.2139	-3.40656	-0.063531	0.063531	57	0.0057	14.4	21.5	7.1	18.1193	574.483
530	6103 - 6049	Montaldeo - Castelletto d'Orba	2	2387	19.3678	24	21.1441	1.77625	0.0917113	0.0917113	24	0.0024	17.2	19.2	2	18.1167	123.246
89	1253	San Sebastiano da Po	1	1909	16.5871	20	17.4766	0.889554	0.0536293	0.0536293	20	0.002	17	19.3	2.3	18.085	115.09
2231	23033	Erbezzo	1	767	31.9756	38	32.9155	0.939936	0.0293955	0.0293955	38	0.0038	16.3	20.1	3.8	18.0816	23.9871
454	4099	Govone	1	2157	18.9236	21	18.4661	-0.457433	-0.0241727	0.0241727	21	0.0021	17.7	18.4	0.699999	18.0762	113.985
2293	37043	Monteveglio	1	5282	32.5714	37	32.7143	0.142894	0.0043871	0.0043871	37	0.0037	17.1	19.3	2.2	18.0676	162.167
3815	93040	San Quirino	1	4274	51.6966	61	52.4868	0.790118	0.0152837	0.0152837	61	0.0061	16.8	20	3.2	18.059	82.6746
2445	31018	San Canzian d'Isonzo	1	6309	33.8172	37	31.9819	-1.8353	-0.0542714	0.0542714	37	0.0037	15.5	22.4	6.9	18.0432	186.562
4835	30080 - 30118 - 30129	Pradamano - Tavagnacco - Udine	3	116085	88.2812	103	88.5754	0.294213	0.00333268	0.00333268	103	0.0103	14.6	20.7	6.1	18.0214	1314.95
2997	6018	Borghetto di Borbera	1	1991	39.4292	46	40.4857	1.05652	0.0267955	0.0267955	46	0.0046	16.4	19.9	3.5	18.0174	50.4956
1677	6122	Oviglio	1	1319	27.3873	35	30.7393	3.35203	0.122393	0.122393	35	0.0035	16.8	20.5	3.7	18.0171	48.161
1258	30064	Muzzana del Turgnano	1	2641	24.2487	28	24.1883	-0.0604023	-0.00249095	0.00249095	28	0.0028	17.1	18.9	1.8	18.0143	108.913
3754	5059 - 5050	Isola d'Asti - Costigliole d'Asti	2	8090	50.4809	59	51.8794	1.3985	0.0277036	0.0277036	59	0.0059	17.2	19.9	2.7	18.0119	160.258
1399	6144 - 6168	Rivalta Bormida - Strevi	2	3456	25.36	29	25.5395	0.179576	0.00708107	0.00708107	29	0.0029	17.3	18.6	1.3	17.9966	136.278
3203	2011	Bianz├¿	1	2028	41.8345	49	42.7137	0.879172	0.0210154	0.0210154	49	0.0049	16.9	19.5	2.6	17.9898	48.4767
102	18007	Bagnaria	1	675	16.6774	19	16.697	0.0195932	0.00117484	0.00117484	19	0.0019	17.3	19.1	1.8	17.9684	40.474
1768	25042	Quero	1	2511	28.2087	33	28.4406	0.231957	0.0082229	0.0082229	33	0.0033	14.8	21.9	7.1	17.9667	89.0151
1004	12116 - 12084	Ranco - Ispra	2	6504	22.69	26	22.4599	-0.230113	-0.0101416	0.0101416	23	0.0023	14.1	20.5	6.4	17.9609	286.646
2833	35043	Vezzano sul Crostolo	1	4214	37.8343	42	37.0685	-0.765753	-0.0202397	0.0202397	42	0.0042	15.9	19.4	3.5	17.9571	111.38
2072	30096	Rivignano	1	4449	30.7649	33	28.4755	-2.28937	-0.0744149	0.0744149	33	0.0033	16.9	19.5	2.6	17.9424	144.613
4521	33016	Coli	1	955	71.7447	84	73.9061	2.16133	0.0301253	0.0301253	84	0.0084	14.3	20.4	6.1	17.9369	13.3111
234	93048	Valvasone	1	2190	17.543	19	16.3652	-1.17779	-0.0671371	0.0671371	19	0.0019	16.8	19	2.2	17.9211	124.836
2493	6161	Sezzadio	1	1294	34.3461	39	34.3153	-0.0307399	-0.000895005	0.000895005	39	0.0039	16.5	18.9	2.4	17.9154	37.6753
22	6152 - 6126	San Cristoforo - Parodi Ligure	2	1317	16.1199	18	15.8598	-0.26014	-0.0161378	0.0161378	18	0.0018	17	18.8	1.8	17.9056	81.7001
5581	39014	Ravenna	1	153740	653.295	738	653.169	-0.126749	-0.000194015	0.000194015	726	0.0726	14.5	24.6	10.1	17.878	235.33
694	93010	Casarsa della Delizia	1	8440	20.4379	27	23.2674	2.82947	0.138442	0.138442	27	0.0027	16.9	19.1	2.2	17.8556	412.958
3536	16196 - 16035 - 16246	Sedrina - Bracca - Zogno	3	12310	46.5577	57	49.257	2.69927	0.0579768	0.0579768	57	0.0057	15.2	21.2	6	17.8509	264.403
4683	39002	Bagnacavallo	1	16715	79.531	92	81.3886	1.85764	0.0233574	0.0233574	92	0.0092	15.9	19.2	3.3	17.8489	210.17
1670	13197 - 12030 - 12117 - 12052 - 12139	Rodero - Cantello - Saltrio - Clivio - Viggi├╣	5	15941	27.3616	31	26.7628	-0.598839	-0.0218861	0.0218861	31	0.0031	14.8	19.8	5	17.8065	582.605
2208	17157 - 17012 - 17153	Provaglio Val Sabbia - Barghe - Preseglie	3	3731	31.8107	38	32.9057	1.09497	0.0344215	0.0344215	38	0.0038	15.2	21.1	5.9	17.8053	117.288
382	96037	Mottalciata	1	1431	18.4039	20	17.3732	-1.03071	-0.0560051	0.0560051	20	0.002	16.3	19.8	3.5	17.805	77.7552
4556	34035	Solignano	1	1809	73.183	82	72.2919	-0.891095	-0.0121763	0.0121763	82	0.0082	15.6	20.3	4.7	17.8012	24.7189
5152	22001	Ala	1	8887	119.877	140	121.083	1.20654	0.0100649	0.0100649	140	0.014	15.7	20.3	4.6	17.7964	74.1345
4329	37046	Ozzano dell'Emilia	1	12870	64.937	71	62.8226	-2.11442	-0.0325611	0.0325611	71	0.0071	15.4	20.6	5.2	17.7958	198.192
2533	17111 - 16174 - 16211	Monte Isola - Predore - Tavernola Bergamasca	3	5803	34.7535	40	34.6249	-0.128662	-0.00370213	0.00370213	40	0.004	15.6	20.7	5.1	17.7925	166.976
2156	39003 - 37045	Bagnara di Romagna - Mordano	2	6992	31.3956	36	31.8652	0.469589	0.0149572	0.0149572	36	0.0036	17.4	18.3	0.9	17.7889	222.706
354	26079	Segusino	1	1941	18.2183	19	16.3791	-1.83922	-0.100954	0.100954	19	0.0019	15.5	21.3	5.8	17.7789	106.541
1000	10007 - 10044 - 10054	Camogli - Portofino - Santa Margherita Ligure	3	15643	22.6578	25	22.1567	-0.501099	-0.0221159	0.0221159	24	0.0024	16.3	19.8	3.5	17.775	690.402
714	4046 - 4101	Castagnito - Guarene	2	5548	20.5742	24	21.1237	0.549513	0.0267088	0.0267088	24	0.0024	16.8	19	2.2	17.7708	269.658
3408	18170 - 18166	Valverde - Val di Nizza	2	954	44.7015	49	43.0294	-1.67211	-0.037406	0.037406	49	0.0049	15.6	19.2	3.6	17.7673	21.3416
2008	30018	Carlino	1	2790	30.172	35	30.2423	0.0703344	0.00233112	0.00233112	35	0.0035	16.8	18.9	2.1	17.7657	92.47
1316	5024 - 5013	Castel Boglione - Calamandrana	2	2398	24.6687	27	23.7674	-0.901277	-0.0365352	0.0365352	27	0.0027	17.1	19	1.9	17.7444	97.2082
3243	1225 - 2128	Rondissone - Saluggia	2	6004	42.3134	48	41.8878	-0.425651	-0.0100595	0.0100595	48	0.0048	16.6	18.5	1.9	17.7417	141.894
214	6083	Gremiasco	1	344	17.3981	22	19.3448	1.94665	0.111889	0.111889	22	0.0022	16.7	18.3	1.6	17.7136	19.7723
836	16023 - 16085 - 16192	Berbenno - Costa Valle Imagna - Sant'Omobono Terme	3	6534	21.4244	25	21.5987	0.174357	0.00813824	0.00813824	25	0.0025	14.9	19.4	4.5	17.712	304.98
3654	96007 - 2072 - 96078 - 2116	Brusnengo - Lozzolo - Villa del Bosco - Roasio	4	5815	48.7709	54	46.828	-1.94294	-0.039838	0.039838	54	0.0054	16.3	18.9	2.6	17.7111	119.231
1819	37016	Castel Guelfo di Bologna	1	4277	28.6002	32	28.3068	-0.293373	-0.0102578	0.0102578	32	0.0032	16.7	20	3.3	17.7094	149.545
3811	23014	Brenzone	1	2496	51.6002	60	51.94	0.339837	0.00658596	0.00658596	40	0.004	14.5	20.9	6.4	17.7	48.3719
258	25064	Vas	1	827	17.6846	20	17.2322	-0.452384	-0.0255807	0.0255807	20	0.002	16.1	20	3.9	17.69	46.7638
2982	1273 - 1293	Torrazza Piemonte - Verolengo	2	7778	39.3373	48	41.9099	2.57257	0.0653976	0.0653976	48	0.0048	16.8	19.1	2.3	17.6896	197.726
3105	3088 - 3019 - 3047 - 3122	Maggiora - Boca - Cavallirio - Prato Sesia	4	6211	40.7492	47	40.6999	-0.0493015	-0.00120988	0.00120988	47	0.0047	14.9	19.5	4.6	17.683	152.42
4405	6147 - 6111 - 6162 - 6038 - 6088	Rocca Grimalda - Mornese - Silvano d'Orba - Casaleggio Boiro - Lerma	5	5551	67.4482	75	66.1166	-1.33165	-0.0197433	0.0197433	75	0.0075	14.9	20.1	5.2	17.6813	82.3002
4100	2071	Livorno Ferraris	1	4450	58.0674	65	56.696	-1.37141	-0.0236175	0.0236175	65	0.0065	16.4	18.8	2.4	17.6677	76.635
1464	30100	San Giorgio di Nogaro	1	7681	25.8896	29	25.0549	-0.834675	-0.0322398	0.0322398	29	0.0029	16.4	19.8	3.4	17.6621	296.683
1673	4056 - 5015	Castiglione Tinella - Calosso	2	2202	27.3687	32	28.1657	0.796996	0.0291207	0.0291207	32	0.0032	16.6	18.4	1.8	17.6562	80.457
201	17019	Bione	1	1471	17.2962	21	18.1856	0.889424	0.051423	0.051423	21	0.0021	16	19.4	3.4	17.6476	85.0475
800	5007 - 5108	Baldichieri d'Asti - Tigliole	2	2848	21.1975	26	22.8252	1.62766	0.0767855	0.0767855	26	0.0026	16	18.8	2.8	17.6385	134.355
1201	24112	Valdastico	1	1389	23.9481	23	19.8462	-4.10197	-0.171286	0.171286	23	0.0023	16.3	18.8	2.5	17.6348	58.0003
5304	37020	Castel San Pietro Terme	1	20468	148.383	166	146.957	-1.42572	-0.00960836	0.00960836	166	0.0166	15.5	20.3	4.8	17.6319	137.94
3339	24080	Posina	1	577	43.6373	53	45.7979	2.16054	0.0495112	0.0495112	53	0.0053	15.4	18.9	3.5	17.6283	13.2226
1308	6176 - 6119 - 6112	Trisobbio - Orsara Bormida - Morsasco	3	1789	24.632	28	24.6737	0.0417208	0.00169376	0.00169376	28	0.0028	17.3	18	0.700001	17.6214	72.629
4259	25055	Seren del Grappa	1	2557	62.5046	71	61.1821	-1.32251	-0.0211585	0.0211585	71	0.0071	13.8	20.2	6.4	17.6183	40.909
433	26067	Revine Lago	1	2241	18.7789	23	19.8025	1.02366	0.0545115	0.0545115	23	0.0023	14.5	21.9	7.4	17.6174	119.336
1197	30075	Pocenia	1	2595	23.9421	29	25.0344	1.09231	0.0456232	0.0456232	29	0.0029	17	18.4	1.4	17.6103	108.387
3627	6184 - 6099 - 1294	Villamiroglio - Moncestino - Verrua Savoia	3	2019	48.3634	55	48.0661	-0.297222	-0.0061456	0.0061456	55	0.0055	16.1	19.7	3.6	17.6073	41.7465
3347	6014 - 6121	Belforte Monferrato - Ovada	2	12190	43.7323	50	44.0964	0.36411	0.00832589	0.00832589	50	0.005	15.2	20.1	4.9	17.606	278.741
4080	18171	Varzi	1	3405	57.6607	68	59.7764	2.11567	0.0366916	0.0366916	68	0.0068	15.7	18.6	2.9	17.5971	59.0523
3428	35044	Viano	1	3377	44.9895	50	44.1507	-0.838723	-0.0186427	0.0186427	50	0.005	15.8	18.8	3	17.572	75.062
1542	4113 - 4051 - 4176	Magliano Alfieri - Castellinaldo - Priocca	3	4924	26.3509	31	27.2671	0.916199	0.0347691	0.0347691	31	0.0031	17	18.2	1.2	17.5613	186.862
3987	5032 - 5072 - 5088 - 5027 - 5054 - 6005 - 5061 - 6143	Castel Rocchero - Montabone - Quaranti - Castelletto Molina - Fontanile - Alice Bel Colle - Maranzana - Ricaldone	8	3433	55.3634	62	54.5777	-0.785733	-0.0141923	0.0141923	62	0.0062	16.5	18.6	2.1	17.5532	62.0085
2574	24041	Foza	1	717	35.201	41	35.3613	0.160254	0.00455254	0.00455254	41	0.0041	16	20	4	17.5439	20.3687
5054	33005	Bobbio	1	3711	106.604	118	103.764	-2.84047	-0.026645	0.026645	118	0.0118	13.3	20.2	6.9	17.5407	34.811
4136	17164 - 17204	Ro├¿ Volciano - Vobarno	2	12615	59.0694	67	58.0292	-1.04022	-0.0176101	0.0176101	67	0.0067	14.1	22.2	8.1	17.5269	213.562
2646	25048	Santa Giustina	1	6767	35.9036	43	36.9629	1.05938	0.0295063	0.0295063	43	0.0043	14.6	20.3	5.7	17.5209	188.477
2562	39009	Cotignola	1	7384	35.1206	40	35.4245	0.303932	0.00865394	0.00865394	40	0.004	16.2	18.8	2.6	17.52	210.247
737	6079	Garbagna	1	707	20.7331	23	20.2293	-0.503741	-0.0242965	0.0242965	23	0.0023	16.9	18.4	1.5	17.5043	34.1001
2935	96029 - 96032	Lessona - Masserano	2	4693	38.8662	42	36.4388	-2.42736	-0.0624544	0.0624544	42	0.0042	16	19.9	3.9	17.5	120.748
4770	33028	Morfasso	1	1105	83.994	95	83.6351	-0.358877	-0.00427265	0.00427265	95	0.0095	14.1	20.7	6.6	17.4979	13.1557
577	17144 - 17182	Polaveno - Sulzano	2	4553	19.6527	23	19.9187	0.266005	0.0135353	0.0135353	23	0.0023	15.8	20.2	4.4	17.4913	231.673
3643	30123	Torviscosa	1	2969	48.5299	54	46.645	-1.88489	-0.0388397	0.0388397	54	0.0054	16.1	20.2	4.1	17.4907	61.1788
992	5018 - 5117	Cantarana - Villafranca d'Asti	2	4273	22.616	24	21.0622	-1.55389	-0.0687073	0.0687073	24	0.0024	15.9	18.3	2.4	17.45	188.937
2542	6172 - 5105 - 6017	Terzo - Sessame - Bistagno	3	3121	34.8625	43	37.8913	3.02878	0.0868777	0.0868777	43	0.0043	16.5	18.8	2.3	17.4488	89.523
3781	22161	Rovereto	1	37754	50.9934	60	51.7862	0.792798	0.0155471	0.0155471	60	0.006	14.9	20.6	5.7	17.435	740.37
2458	16235 - 16193 - 16002 - 16001	Viadanica - Sarnico - Adrara San Rocco - Adrara San Martino	4	10471	33.9633	38	32.8906	-1.07268	-0.0315836	0.0315836	38	0.0038	13.6	23	9.4	17.4316	308.303
2967	37018	Castello di Serravalle	1	4866	39.2432	44	38.9284	-0.314821	-0.00802229	0.00802229	44	0.0044	16.8	18.1	1.3	17.4295	123.996
5506	10025	Genova	1	586180	240.479	268	237.071	-3.40787	-0.0141712	0.0141712	268	0.0268	12.4	22	9.6	17.4265	2437.55
3484	17185	Tignale	1	1298	45.8738	51	44.1114	-1.76244	-0.0384193	0.0384193	50	0.005	14.7	21.1	6.4	17.394	28.295
4651	22210	Vallarsa	1	1343	77.8739	93	80.3851	2.51119	0.0322468	0.0322468	93	0.0093	15.6	19.9	4.3	17.386	17.2458
4295	16197 - 16015 - 16070 - 16173 - 16004	Selvino - Aviatico - Cene - Pradalunga - Albino	5	29460	63.6693	75	64.8455	1.17618	0.0184733	0.0184733	75	0.0075	14.4	21.4	7	17.3813	462.704
3986	24106 - 24007	Tonezza del Cimone - Arsiero	2	3880	55.3362	64	55.2589	-0.0773636	-0.00139806	0.00139806	64	0.0064	15.1	20.8	5.7	17.3797	70.1168
1994	93003 - 93039	Arzene - San Martino al Tagliamento	2	3273	30.0441	37	31.852	1.80788	0.0601742	0.0601742	37	0.0037	16.6	18.1	1.5	17.373	108.94
1428	5041 - 5022	Coazzolo - Castagnole delle Lanze	2	4100	25.6313	30	26.3992	0.767956	0.0299617	0.0299617	30	0.003	16.8	18.1	1.3	17.36	159.961
1080	30038	Fiumicello	1	5021	23.1946	27	23.3404	0.145783	0.00628521	0.00628521	27	0.0027	15.5	19.8	4.3	17.3519	216.473
2026	96025 - 96016	Dorzano - Cavagli├á	2	4133	30.3869	36	31.3227	0.935802	0.0307962	0.0307962	36	0.0036	15.5	19.1	3.6	17.35	136.012
1610	23034	Ferrara di Monte Baldo	1	221	26.8974	32	27.7074	0.810029	0.0301155	0.0301155	32	0.0032	15.5	19.3	3.8	17.3469	8.21641
4502	34018	Langhirano	1	9784	70.8824	83	73.2063	2.32388	0.032785	0.032785	83	0.0083	14.2	19.8	5.6	17.3373	138.031
3611	93038	San Giorgio della Richinvelda	1	4530	48.0861	56	48.1764	0.090323	0.00187836	0.00187836	56	0.0056	15.7	18.9	3.2	17.3304	94.2061
1887	4011 - 4148	Barbaresco - Neive	2	4018	29.0862	33	29.0514	-0.0347784	-0.0011957	0.0011957	33	0.0033	16.5	18.3	1.8	17.3303	138.141
1699	25022	Fonzaso	1	3322	27.6082	33	28.411	0.802752	0.0290766	0.0290766	33	0.0033	15.8	18.9	3.1	17.3242	120.327
1252	37025	Dozza	1	6440	24.2248	27	23.9084	-0.316367	-0.0130597	0.0130597	27	0.0027	16.4	18.3	1.9	17.3222	265.843
2079	3070 - 3140 - 3026 - 3022 - 3076	Gargallo - Soriso - Briga Novarese - Bolzano Novarese - Gozzano	5	12477	30.7836	36	31.1384	0.354829	0.0115266	0.0115266	36	0.0036	14.8	20.5	5.7	17.3194	405.314
3705	93031	Polcenigo	1	3176	49.6402	58	49.9016	0.261365	0.00526518	0.00526518	58	0.0058	14.9	20.1	5.2	17.3138	63.9804
5272	5035 - 5086 - 5073 - 5026 - 5067 - 5052 - 5101 - 5062 - 5091 - 5047 - 5084 - 5051 - 5106 - 5039 - 5045 - 5046 - 5114 - 5107 - 5016	Cerreto d'Asti - Piov├á Massaia - Montafia - Castellero - Monale - Dusino San Michele - San Paolo Solbrito - Maretto - Roatto - Cortazzone - Piea - Cunico - Settime - Cinaglio - Cortandone - Cortanze - Viale - Soglio - Camerano Casasco	19	10497	140.007	158	138.494	-1.51348	-0.01081	0.01081	158	0.0158	16	19.3	3.3	17.3101	74.9747
4978	25021	Feltre	1	20525	99.7426	115	98.9425	-0.800191	-0.00802256	0.00802256	115	0.0115	13.4	21.1	7.7	17.2983	205.78
4742	39007	Cervia	1	28896	82.1966	92	81.645	-0.551588	-0.00671059	0.00671059	92	0.0092	14.9	21.8	6.9	17.2826	351.547
690	6139 - 6063	Prasco - Cremolino	2	1614	20.3755	22	19.3979	-0.977557	-0.0479771	0.0479771	22	0.0022	16.2	18.7	2.5	17.2818	79.2128
582	5095 - 5021	Rocchetta Palafea - Cassinasco	2	937	19.6912	24	21.1391	1.44791	0.0735312	0.0735312	24	0.0024	16.4	18.9	2.5	17.2417	47.5848
5384	1068 - 1120 - 1249 - 1024 - 1272	Castiglione Torinese - Grugliasco - San Mauro Torinese - Beinasco - Torino	5	952953	176.656	201	175.9	-0.75675	-0.00428374	0.00428374	201	0.0201	12.6	20	7.4	17.2413	5394.39
366	6066	Dernice	1	210	18.2909	20	17.5962	-0.694713	-0.0379813	0.0379813	20	0.002	16.3	18	1.7	17.24	11.4811
1134	4213	Santo Stefano Belbo	1	4055	23.5888	28	24.6586	1.06979	0.0453516	0.0453516	28	0.0028	15.5	18.5	3	17.2393	171.903
475	6104 - 6033	Montaldo Bormida - Carpeneto	2	1699	19.0783	22	19.3793	0.300977	0.0157759	0.0157759	22	0.0022	16.6	17.9	1.3	17.2364	89.054
880	96047 - 96026 - 96059	Ponderano - Gaglianico - Sandigliano	3	10588	21.7873	26	22.575	0.787684	0.0361534	0.0361534	26	0.0026	16.1	20.3	4.2	17.2154	485.972
993	3114 - 3082	Paruzzaro - Invorio	2	6552	22.6161	24	20.7549	-1.86118	-0.0822945	0.0822945	24	0.0024	15.1	19.1	4	17.2042	289.705
2354	96012 - 96076 - 96003	Candelo - Verrone - Benna	3	10395	33.1186	39	33.8679	0.749323	0.0226255	0.0226255	39	0.0039	15.3	18.8	3.5	17.1769	313.872
4630	17076	Gargnano	1	3033	76.782	87	75.2999	-1.48206	-0.0193022	0.0193022	83	0.0083	14.1	21.8	7.7	17.1675	39.5015
4252	31019 - 31020 - 31014 - 31007	San Floriano del Collio - San Lorenzo Isontino - Mossa - Gorizia	4	39217	62.3564	75	64.6365	2.28009	0.0365655	0.0365655	75	0.0075	14.8	21.4	6.6	17.1653	628.917
733	10047 - 10002	Recco - Avegno	2	12645	20.7202	23	20.3679	-0.352357	-0.0170054	0.0170054	23	0.0023	14.4	20.3	5.9	17.1435	610.273
4603	35003	Baiso	1	3403	75.5825	84	74.2581	-1.32447	-0.0175235	0.0175235	84	0.0084	15.1	19	3.9	17.1369	45.0236
1476	6085	Grondona	1	545	25.9636	30	26.4302	0.466578	0.0179704	0.0179704	30	0.003	15.6	18.9	3.3	17.1067	20.9909
32	1257	Santena	1	10738	16.2076	17	14.9105	-1.29711	-0.0800309	0.0800309	17	0.0017	15.7	18.3	2.6	17.0941	662.528
3503	39016	Russi	1	12083	46.2293	51	45.1692	-1.06011	-0.0229316	0.0229316	51	0.0051	15.9	18.3	2.4	17.0824	261.371
4810	25034	Mel	1	6182	86.1887	102	87.7849	1.59628	0.0185208	0.0185208	102	0.0102	14.3	19.9	5.6	17.0725	71.7264
1167	6102	Montacuto	1	306	23.7662	27	23.7559	-0.0103026	-0.000433499	0.000433499	27	0.0027	14.3	18.3	4	17.0704	12.8754
2101	30055	Manzano	1	6581	30.9797	37	31.8624	0.882681	0.0284922	0.0284922	37	0.0037	14.5	20.1	5.6	17.0541	212.429
2320	30020	Castions di Strada	1	3866	32.7741	39	33.6449	0.870827	0.0265706	0.0265706	39	0.0039	16.2	17.8	1.6	17.0462	117.959
3463	36020	Marano sul Panaro	1	4787	45.4759	49	43.3496	-2.12627	-0.046756	0.046756	49	0.0049	14.8	18.8	4	17.0327	105.265
4657	24085	Roana	1	4317	78.1191	93	80.2449	2.1258	0.0272123	0.0272123	93	0.0093	14.7	19.2	4.5	17.028	55.2618
3600	24042	Gallio	1	2413	47.8582	53	45.7115	-2.14669	-0.0448553	0.0448553	53	0.0053	15.4	18.3	2.9	17.017	50.4198
906	10029 - 10015	Leivi - Chiavari	2	29687	21.9582	27	23.9262	1.96806	0.089628	0.089628	27	0.0027	14	19.3	5.3	17.0111	1351.98
2273	39006	Castel Bolognese	1	9519	32.36	37	32.7974	0.437421	0.0135173	0.0135173	37	0.0037	15.9	18.1	2.2	17.0054	294.16
3478	30030 - 30024 - 30101	Corno di Rosazzo - Chiopris-Viscone - San Giovanni al Natisone	3	10006	45.7994	53	45.6602	-0.139185	-0.00303901	0.00303901	53	0.0053	15	20.4	5.4	16.9981	218.474
4688	36033	Prignano sulla Secchia	1	3773	79.6926	93	82.2605	2.56794	0.032223	0.032223	93	0.0093	14.9	20.1	5.2	16.9925	47.3444
1563	1280 - 1048	Trofarello - Cambiano	2	17126	26.4938	32	28.0528	1.55899	0.0588433	0.0588433	32	0.0032	14.4	18.2	3.8	16.9813	646.415
1449	12141 - 12087	Sangiano - Laveno-Mombello	2	10441	25.7708	28	24.1487	-1.6221	-0.0629434	0.0629434	23	0.0023	13.2	18.9	5.7	16.9609	405.149
1786	30120	Terzo d'Aquileia	1	2881	28.3041	35	30.2548	1.95068	0.0689185	0.0689185	35	0.0035	15.1	20.9	5.8	16.96	101.787
3882	35018	Canossa	1	3785	53.1083	62	54.7443	1.63601	0.0308051	0.0308051	62	0.0062	15	19.8	4.8	16.9565	71.2695
897	30016	Campoformido	1	7679	21.8939	24	20.6549	-1.239	-0.056591	0.056591	24	0.0024	15.6	19.3	3.7	16.9458	350.737
324	30077	Porpetto	1	2650	18.0212	22	18.99	0.968853	0.0537619	0.0537619	22	0.0022	16.2	17.5	1.3	16.9455	147.049
2083	33015	Cerignale	1	155	30.8421	35	30.8464	0.00435221	0.000141113	0.000141113	35	0.0035	15.5	18.5	3	16.94	5.0256
4794	32006	Trieste	1	202123	84.8799	98	84.8842	0.00433738	5.11002e-05	5.11002e-05	98	0.0098	11.9	22.3	10.4	16.9327	2381.28
792	1037 - 5092	Brozolo - Robella	2	975	21.1451	23	20.1148	-1.03029	-0.0487246	0.0487246	23	0.0023	15.8	18.4	2.6	16.9174	46.1099
228	99013	Riccione	1	34536	17.498	20	17.8246	0.326581	0.018664	0.018664	20	0.002	14.7	18.5	3.8	16.9	1973.71
91	17169	Sale Marasino	1	3370	16.597	20	17.3097	0.712613	0.0429362	0.0429362	20	0.002	14.3	20.2	5.9	16.9	203.048
3282	30114	Talmassons	1	4144	42.9762	48	41.3928	-1.58336	-0.0368428	0.0368428	48	0.0048	15.9	18.3	2.4	16.8938	96.4255
3513	33017	Corte Brugnatella	1	671	46.345	54	47.5546	1.20962	0.0261003	0.0261003	54	0.0054	14.6	19	4.4	16.8926	14.4784
158	31016	Ronchi dei Legionari	1	11960	17.0706	20	17.2724	0.201758	0.011819	0.011819	20	0.002	15.3	19.9	4.6	16.885	700.619
3630	1039 - 1129 - 1162 - 1069	Brusasco - Lauriano - Monteu da Po - Cavagnolo	4	6429	48.399	53	46.3213	-2.07777	-0.04293	0.04293	53	0.0053	15.2	18.6	3.4	16.8792	132.833
297	4037	Canale	1	5636	17.8771	21	18.464	0.586947	0.0328324	0.0328324	21	0.0021	15.9	17.5	1.6	16.8667	315.264
4541	5053 - 5040 - 5097	Ferrere - Cisterna d'Asti - San Damiano d'Asti	3	11261	72.5728	81	71.1588	-1.41403	-0.0194843	0.0194843	81	0.0081	15.4	18.3	2.9	16.8617	155.168
2958	25029	Limana	1	5061	39.0926	44	37.832	-1.26054	-0.0322449	0.0322449	44	0.0044	14.4	19	4.6	16.8523	129.462
2815	93050	Vivaro	1	1399	37.6279	43	36.9691	-0.658777	-0.0175077	0.0175077	43	0.0043	15.5	18.9	3.4	16.8442	37.1799
1013	16236 - 16032 - 16130 - 16025 - 16119	Vigano San Martino - Borgo di Terzo - Luzzana - Berzo San Fermo - Grone	5	5444	22.728	28	24.2274	1.49934	0.0659687	0.0659687	28	0.0028	13.9	19	5.1	16.8429	239.528
3279	30134 - 30004	Villa Vicentina - Aquileia	2	4828	42.9031	46	39.7724	-3.13071	-0.0729715	0.0729715	46	0.0046	15.2	18.9	3.7	16.8413	112.533
3859	24039	Enego	1	1825	52.5904	58	49.9923	-2.59809	-0.0494024	0.0494024	58	0.0058	14.4	20.2	5.8	16.8207	34.7022
1232	6028	Cantalupo Ligure	1	549	24.0812	30	26.4061	2.32491	0.0965446	0.0965446	30	0.003	13.7	18.6	4.9	16.8033	22.7979
3363	25061	Trichiana	1	4832	43.9337	51	43.8743	-0.0593621	-0.00135118	0.00135118	51	0.0051	14.9	18.4	3.5	16.798	109.984
1485	39018	Solarolo	1	4489	26.0264	29	25.6906	-0.335816	-0.0129029	0.0129029	29	0.0029	15.6	17.6	2	16.7862	172.479
2414	96051 - 96020	Quaregna - Cossato	2	16200	33.6014	40	34.711	1.10958	0.0330216	0.0330216	40	0.004	14.9	18.9	4	16.7775	482.122
2804	103072	Verbania	1	30332	37.5221	45	38.792	1.26986	0.0338431	0.0338431	41	0.0041	13.3	21	7.7	16.7683	808.377
878	3095 - 3051 - 3119 - 3103	Meina - Colazza - Pisano - Nebbiuno	4	5645	21.7443	25	21.6041	-0.140207	-0.00644796	0.00644796	25	0.0025	14.8	18.4	3.6	16.752	259.608
937	24049	Laghi	1	123	22.2381	24	20.7252	-1.51282	-0.0680283	0.0680283	24	0.0024	15.7	18.5	2.8	16.7458	5.53106
4591	37042	Monte San Pietro	1	10820	74.6918	82	72.5574	-2.13442	-0.0285764	0.0285764	82	0.0082	13.6	18.6	5	16.7415	144.862
388	30128	Trivignano Udinese	1	1689	18.4234	20	17.2385	-1.18499	-0.0643195	0.0643195	20	0.002	15.8	17.3	1.5	16.735	91.6767
5491	40012	Forl├¼	1	116434	228.047	257	228.167	0.120159	0.000526905	0.000526905	257	0.0257	14.1	20.7	6.6	16.7331	510.571
2578	3079 - 2137	Grignasco - Serravalle Sesia	2	9832	35.2648	42	36.3702	1.10544	0.0313469	0.0313469	42	0.0042	13.7	19.1	5.4	16.7143	278.805
866	6084 - 6187	Grognardo - Visone	2	1553	21.6583	25	22.04	0.381674	0.0176225	0.0176225	25	0.0025	15.2	18.2	3	16.708	71.7045
1520	6169	Tagliolo Monferrato	1	1606	26.2317	29	25.5795	-0.652288	-0.0248664	0.0248664	29	0.0029	14.6	19.7	5.1	16.7069	61.2235
3381	39015	Riolo Terme	1	5777	44.243	51	45.2401	0.997061	0.022536	0.022536	51	0.0051	15.9	17.4	1.5	16.7059	130.574
3286	34005	Bore	1	799	43.0343	49	43.1456	0.111272	0.00258567	0.00258567	49	0.0049	14.3	18.6	4.3	16.7041	18.5666
5474	39010	Faenza	1	57748	215.643	245	217.258	1.6144	0.00748641	0.00748641	245	0.0245	14.5	20.8	6.3	16.6559	267.794
4322	25004	Arsi├¿	1	2465	64.7411	76	65.4669	0.725728	0.0112097	0.0112097	76	0.0076	13.7	19.1	5.4	16.6461	38.0747
1393	2042	Cigliano	1	4547	25.3243	29	25.2843	-0.0399989	-0.00157947	0.00157947	29	0.0029	15.6	17.6	2	16.6448	179.551
4933	37057	Sasso Marconi	1	14545	96.45	110	97.3667	0.916705	0.00950445	0.00950445	110	0.011	14.8	19	4.2	16.6255	150.803
276	12104 - 12088	Monvalle - Leggiuno	2	5515	17.7438	22	18.9876	1.24385	0.0701006	0.0701006	20	0.002	12.8	19.1	6.3	16.62	310.813
3174	10067 - 10046	Zoagli - Rapallo	2	31742	41.4416	47	41.631	0.189361	0.00456935	0.00456935	47	0.0047	13.7	19.6	5.9	16.6106	765.945
652	1060	Casalborgone	1	1820	20.1376	20	17.4855	-2.65218	-0.131703	0.131703	20	0.002	14.8	17.7	2.9	16.61	90.378
2158	6148 - 6002	Rocchetta Ligure - Albera Ligure	2	539	31.4092	34	29.9462	-1.46297	-0.0465777	0.0465777	34	0.0034	13.7	18.6	4.9	16.6	17.1606
4177	1127 - 1156	La Loggia - Moncalieri	2	64506	60.3543	67	58.7276	-1.62669	-0.0269524	0.0269524	67	0.0067	13	18.3	5.3	16.5955	1068.79
5211	93036 - 93004	Roveredo in Piano - Aviano	2	14804	129.064	154	132.408	3.34417	0.025911	0.025911	154	0.0154	13.5	21.1	7.6	16.5708	114.703
2558	12021 - 12043 - 12053 - 12007 - 12110 - 12063	Brinzio - Castello Cabiaglio - Cocquio-Trevisago - Azzio - Orino - Cuvio	6	9499	35.0677	41	35.3778	0.310093	0.00884268	0.00884268	41	0.0041	13.9	19.3	5.4	16.5707	270.876
3753	30109	Sedegliano	1	3937	50.4541	58	49.9174	-0.536743	-0.0106382	0.0106382	58	0.0058	14.6	18.3	3.7	16.5707	78.0313
806	16039	Brembilla	1	4150	21.2854	24	20.7303	-0.555168	-0.0260821	0.0260821	24	0.0024	14	19.1	5.1	16.5542	194.969
1305	2004	Alice Castello	1	2721	24.5815	27	23.5069	-1.07462	-0.0437167	0.0437167	27	0.0027	15.1	17.8	2.7	16.5481	110.693
2449	17115 - 17044	Mura - Casto	2	2654	33.8612	40	34.6256	0.764392	0.0225743	0.0225743	40	0.004	15.3	18.4	3.1	16.5375	78.3788
1362	25036	Pedavena	1	4429	25.0452	31	26.6714	1.62613	0.0649275	0.0649275	31	0.0031	14.4	19.2	4.8	16.5194	176.84
4548	34038	Terenzo	1	1195	72.7414	79	69.6854	-3.05602	-0.0420122	0.0420122	79	0.0079	15	18.1	3.1	16.5089	16.4281
765	96054 - 96080	Roppolo - Viverone	2	2344	20.9261	25	21.7457	0.819571	0.039165	0.039165	25	0.0025	15.1	17.4	2.3	16.488	112.013
264	1309	Vinovo	1	14108	17.7031	19	16.6619	-1.04124	-0.0588168	0.0588168	19	0.0019	14.3	17.2	2.9	16.4842	796.921
706	1112	Gassino Torinese	1	9536	20.523	24	20.9868	0.463733	0.0225957	0.0225957	24	0.0024	15	19.1	4.1	16.4792	464.648
3624	36017	Guiglia	1	3999	48.3058	54	47.8022	-0.503624	-0.0104257	0.0104257	54	0.0054	15	17.7	2.7	16.4722	82.785
380	3133 - 3120	San Maurizio d'Opaglio - Pogno	2	4642	18.3889	22	19.0207	0.631799	0.0343576	0.0343576	22	0.0022	13.3	18.5	5.2	16.4409	252.435
3216	5118	Villanova d'Asti	1	5774	41.9743	49	42.9723	0.998037	0.0237774	0.0237774	49	0.0049	15.5	17.2	1.7	16.4327	137.56
1035	17082	Idro	1	1892	22.9008	26	22.4837	-0.417191	-0.0182173	0.0182173	26	0.0026	14.4	18	3.6	16.4308	82.617
3441	32001	Duino-Aurisina	1	8586	45.2041	52	44.9544	-0.249706	-0.00552397	0.00552397	52	0.0052	14	18.7	4.7	16.4231	189.938
1486	30010	Bertiolo	1	2577	26.0278	32	27.5835	1.55568	0.0597701	0.0597701	32	0.0032	15.8	17.6	1.8	16.4219	99.0096
4368	31004 - 31013 - 31010 - 31001 - 31002	Dolegna del Collio - Moraro - Mariano del Friuli - Capriva del Friuli - Cormons	5	12031	66.2951	78	67.206	0.910904	0.0137401	0.0137401	78	0.0078	13.4	19.8	6.4	16.4218	181.477
3005	22193	Terragnolo	1	755	39.5703	46	39.7055	0.135251	0.003418	0.003418	46	0.0046	14.1	17.6	3.5	16.4217	19.08
3926	6067	Fabbrica Curone	1	695	53.8913	58	51.048	-2.84324	-0.0527588	0.0527588	58	0.0058	14.1	18.5	4.4	16.4155	12.8963
1054	30138 - 31025	Campolongo Tapogliano - Villesse	2	2927	23.0245	24	20.7149	-2.30959	-0.10031	0.10031	24	0.0024	15.5	17.1	1.6	16.4042	127.125
779	1014 - 1196	Azeglio - Piverone	2	2725	21.0085	25	21.7428	0.734371	0.0349559	0.0349559	25	0.0025	15.1	17.4	2.3	16.396	129.71
1056	17089	Limone sul Garda	1	1151	23.0333	27	23.3218	0.288532	0.0125267	0.0125267	27	0.0027	14.3	18.5	4.2	16.3889	49.9711
3978	25041 - 25020	Puos d'Alpago - Farra d'Alpago	2	5251	55.2675	63	54.139	-1.12847	-0.0204184	0.0204184	62	0.0062	14.5	18.5	4	16.3823	95.0107
4141	40016 - 40008	Gatteo - Cesenatico	2	34322	59.2422	66	58.6566	-0.585581	-0.00988453	0.00988453	66	0.0066	13.9	20.2	6.3	16.3773	579.351
3770	22203	Trambileno	1	1355	50.7053	58	50.0843	-0.621005	-0.0122473	0.0122473	58	0.0058	14	18.7	4.7	16.3759	26.723
337	1090	Collegno	1	49083	18.1083	20	17.4965	-0.611774	-0.0337841	0.0337841	20	0.002	14.7	16.9	2.2	16.375	2710.52
979	1269	Strambino	1	6336	22.4825	26	22.6308	0.14829	0.0065958	0.0065958	26	0.0026	15.5	17.5	2	16.3615	281.819
3222	30072 - 30057	Pasian di Prato - Martignacco	2	16171	42.0179	49	42.136	0.118059	0.00280972	0.00280972	49	0.0049	14.4	19.5	5.1	16.3551	384.86
4301	35013	Casina	1	4534	63.8328	71	62.7172	-1.11561	-0.017477	0.017477	71	0.0071	15.3	18.1	2.8	16.3493	71.0294
4695	34046	Varsi	1	1281	80.1195	92	81.1094	0.989929	0.0123557	0.0123557	92	0.0092	14.2	18.6	4.4	16.3424	15.9886
3563	24076 - 22109 - 22102	Pedemonte - Luserna - Lavarone	3	2134	47.1023	56	48.2775	1.17524	0.0249508	0.0249508	56	0.0056	14.5	19	4.5	16.325	45.3057
718	6146	Roccaforte Ligure	1	154	20.6057	24	21.1459	0.540244	0.0262183	0.0262183	24	0.0024	15.4	17.7	2.3	16.3042	7.47367
905	5079 - 5042	Moransengo - Cocconato	2	1776	21.9423	26	22.744	0.801647	0.0365343	0.0365343	26	0.0026	14.9	17.5	2.6	16.3038	80.9394
1017	17104	Marcheno	1	4359	22.7523	29	25.0993	2.34702	0.103155	0.103155	29	0.0029	13.6	17.7	4.1	16.3	191.585
436	24050	Lastebasse	1	229	18.7976	23	19.8406	1.04302	0.0554868	0.0554868	23	0.0023	14.5	17.8	3.3	16.2957	12.1824
1959	18128	Romagnese	1	744	29.7407	32	28.12	-1.62068	-0.0544936	0.0544936	32	0.0032	14.2	17.9	3.7	16.2938	25.0162
1025	31011 - 31015	Medea - Romans d'Isonzo	2	4672	22.8096	28	24.1515	1.34196	0.0588334	0.0588334	28	0.0028	15.3	16.8	1.5	16.2929	204.826
2544	6055 - 6048 - 6092	Cavatore - Castelletto d'Erro - Melazzo	3	1766	34.8702	40	35.269	0.398731	0.0114347	0.0114347	40	0.004	15.1	18.7	3.6	16.2925	50.6449
5051	34024	Neviano degli Arduini	1	3691	106.013	122	107.74	1.72767	0.0162968	0.0162968	122	0.0122	13	18.1	5.1	16.2713	34.8166
763	1161	Montanaro	1	5375	20.9161	22	19.1997	-1.71644	-0.0820632	0.0820632	22	0.0022	14.7	17.3	2.6	16.2591	256.979
4413	34044	Valmozzola	1	567	67.6875	77	67.9625	0.274996	0.00406273	0.00406273	77	0.0077	14.3	18.6	4.3	16.2558	8.37674
2737	18142	Santa Margherita di Staffora	1	513	36.9303	43	37.8458	0.915531	0.0247908	0.0247908	43	0.0043	14.2	18.2	4	16.2558	13.891
2488	30074	Pavia di Udine	1	5698	34.2705	40	34.452	0.181516	0.00529657	0.00529657	40	0.004	15.1	17.2	2.1	16.2525	166.266
5057	37047	Pianoro	1	16890	107.122	122	108.043	0.92117	0.00859928	0.00859928	122	0.0122	14.4	18.3	3.9	16.2459	157.671
4738	37012	Casalfiumanese	1	3461	82.0113	95	84.2436	2.23227	0.027219	0.027219	95	0.0095	14.2	17.8	3.6	16.2389	42.2015
5095	33019	Farini	1	1455	112.439	122	107.449	-4.99042	-0.0443833	0.0443833	122	0.0122	13.8	19.1	5.3	16.2369	12.9403
1773	24089	Rotzo	1	638	28.2492	34	29.3279	1.07878	0.0381879	0.0381879	34	0.0034	15	18.1	3.1	16.2353	22.5847
596	30044	Gonars	1	4790	19.7798	24	20.7037	0.923919	0.0467103	0.0467103	24	0.0024	15.4	16.8	1.4	16.2333	242.166
940	1236	San Benigno Canavese	1	5615	22.2446	24	20.9444	-1.30027	-0.0584533	0.0584533	24	0.0024	15.1	17.5	2.4	16.2292	252.421
4520	22087	Folgaria	1	3130	71.6318	84	72.442	0.810204	0.0113107	0.0113107	84	0.0084	14.7	17.5	2.8	16.2131	43.6957
329	96064	Sostegno	1	751	18.0801	22	19.0601	0.980054	0.0542063	0.0542063	22	0.0022	15	17.1	2.1	16.2045	41.5375
165	1311	Vische	1	1314	17.0855	22	19.1629	2.07733	0.121584	0.121584	22	0.0022	15.5	16.9	1.4	16.2045	76.9072
208	12062 - 12066 - 12037	Cuveglio - Duno - Casalzuigno	3	4860	17.3541	20	17.2447	-0.109479	-0.00630855	0.00630855	20	0.002	14.1	17.8	3.7	16.2	280.049
713	1164	Nichelino	1	47851	20.5732	23	20.1575	-0.415728	-0.0202072	0.0202072	23	0.0023	13.5	17.2	3.7	16.1913	2325.89
2781	93008	Budoia	1	2552	37.3201	44	37.8422	0.522085	0.0139894	0.0139894	44	0.0044	13.8	17.9	4.1	16.175	68.3813
770	16205 - 16026 - 16110 - 16058	Spinone al Lago - Bianzano - Gaverina Terme - Casazza	4	6535	20.9676	23	19.8868	-1.08074	-0.0515432	0.0515432	23	0.0023	14.5	17.7	3.2	16.1696	311.672
657	13013 - 13229	Asso - Valbrona	2	6281	20.1739	24	20.7103	0.536405	0.026589	0.026589	24	0.0024	14.5	18.3	3.8	16.15	311.343
2281	1130	Lein├¼	1	15523	32.4534	37	32.3159	-0.137515	-0.00423731	0.00423731	37	0.0037	14.5	19.5	5	16.1405	478.317
4523	93044	Spilimbergo	1	11902	71.7746	85	73.0451	1.27048	0.0177009	0.0177009	85	0.0085	14.3	18	3.7	16.1318	165.825
3489	30011 - 30062	Bicinicco - Mortegliano	2	6967	45.9775	52	44.82	-1.15748	-0.0251749	0.0251749	52	0.0052	15.5	16.8	1.3	16.125	151.531
1905	37007	Borgo Tossignano	1	3302	29.265	33	29.2781	0.013076	0.000446814	0.000446814	33	0.0033	15.4	16.8	1.4	16.1182	112.831
3768	13032 - 13026 - 13223 - 13144 - 13065 - 13152 - 13119 - 13044	Brunate - Blevio - Torno - Maslianico - Cernobbio - Moltrasio - Laglio - Carate Urio	8	18062	50.6736	59	50.9254	0.251786	0.00496878	0.00496878	59	0.0059	11.8	21.7	9.9	16.1085	356.438
1046	16190	San Pellegrino Terme	1	4950	22.9702	23	19.8604	-3.1098	-0.135384	0.135384	23	0.0023	13.9	17.7	3.8	16.1	215.497
2929	1304 - 1148	Villareggia - Mazz├¿	2	5164	38.7761	43	37.4914	-1.28473	-0.033132	0.033132	43	0.0043	15	17.4	2.4	16.0977	133.175
2487	30048	Lestizza	1	3885	34.2613	37	31.8748	-2.38649	-0.0696555	0.0696555	37	0.0037	15.6	16.4	0.799999	16.0865	113.393
4314	12131 - 12004 - 12011 - 12113 - 12099 - 12024 - 12015 - 12058	Valganna - Arcisate - Besano - Porto Ceresio - Marzio - Brusimpiano - Bisuschio - Cuasso al Monte	8	26420	64.343	74	63.8298	-0.513183	-0.00797573	0.00797573	74	0.0074	13.5	18.7	5.2	16.0784	410.612
66	12115 - 12100 - 12010 - 12069 - 12060	Rancio Valcuvia - Masciago Primo - Bedero Valcuvia - Ferrera di Varese - Cunardo	5	5472	16.4185	19	16.3815	-0.0370436	-0.00225621	0.00225621	19	0.0019	15.2	16.9	1.7	16.0579	333.283
4140	11022 - 11015	Portovenere - La Spezia	2	96361	59.1006	64	56.9371	-2.16349	-0.0366069	0.0366069	64	0.0064	13.1	18.2	5.1	16.0562	1630.46
235	10010 - 10018	Carasco - Cogorno	2	9290	17.5537	20	17.722	0.168257	0.00958527	0.00958527	20	0.002	14.4	17.6	3.2	16.045	529.232
1198	17106	Marone	1	3293	23.9455	24	20.7575	-3.18798	-0.133135	0.133135	24	0.0024	14.5	17.8	3.3	16.0292	137.521
4547	17189	Tremosine	1	2125	72.7075	86	74.3156	1.60817	0.0221184	0.0221184	86	0.0086	13.5	19.5	6	16.0151	29.2267
274	17191	Treviso Bresciano	1	566	17.7417	20	17.3082	-0.433526	-0.0244354	0.0244354	20	0.002	15	16.7	1.7	16.01	31.9022
2640	1215	Riva presso Chieri	1	4207	35.8537	40	35.0609	-0.792802	-0.0221122	0.0221122	40	0.004	15.2	16.6	1.4	16.0025	117.338
2491	30079	Pozzuolo del Friuli	1	6880	34.3076	40	34.4416	0.13403	0.00390672	0.00390672	40	0.004	15.2	17.1	1.9	15.9975	200.539
4900	36042	Serramazzoni	1	8014	93.9873	105	92.898	-1.08926	-0.0115895	0.0115895	105	0.0105	14.7	18.2	3.5	15.9876	85.2668
1267	10001	Arenzano	1	11584	24.3162	28	24.7784	0.462127	0.0190049	0.0190049	28	0.0028	11.3	20.3	9	15.9821	476.389
1688	30032	Dignano	1	2389	27.4997	32	27.5059	0.00628518	0.000228555	0.000228555	32	0.0032	14.8	17.3	2.5	15.9656	86.8738
1583	17075	Gardone Val Trompia	1	11700	26.672	29	25.0993	-1.57274	-0.058966	0.058966	29	0.0029	14	17.7	3.7	15.9655	438.662
3218	30001 - 30105 - 30135 - 30070	Aiello del Friuli - San Vito al Torre - Visco - Palmanova	4	9789	42.0015	51	43.9949	1.99335	0.047459	0.047459	51	0.0051	15	17.3	2.3	15.9608	233.063
1985	5068 - 5011	Monastero Bormida - Bubbio	2	1918	29.9896	33	29.0896	-0.899975	-0.0300095	0.0300095	33	0.0033	14.6	17	2.4	15.9455	63.9555
495	5012	Buttigliera d'Asti	1	2552	19.1729	22	19.2744	0.101449	0.00529124	0.00529124	22	0.0022	15.5	16.5	1	15.9455	133.104
682	4212 - 4142	Santa Vittoria d'Alba - Monticello d'Alba	2	4964	20.3243	23	20.2528	-0.071517	-0.00351879	0.00351879	23	0.0023	15.3	17.3	2	15.9348	244.239
4067	34008	Calestano	1	2033	57.3887	67	59.12	1.73134	0.0301687	0.0301687	67	0.0067	12.6	17.6	5	15.9149	35.4251
5416	34002	Bardi	1	2337	190.031	218	192.269	2.23821	0.0117781	0.0117781	218	0.0218	13.2	18.6	5.4	15.9028	12.298
75	17090	Lodrino	1	1750	16.5079	17	14.7117	-1.7962	-0.108808	0.108808	17	0.0017	15.4	16.3	0.9	15.9	106.01
4509	1153 - 1012 - 5082 - 5002 - 1163 - 5019 - 5085 - 5031	Mombello di Torino - Arignano - Passerano Marmorito - Albugnano - Moriondo Torinese - Capriglio - Pino d'Asti - Castelnuovo Don Bosco	8	7035	71.0955	80	70.045	-1.05044	-0.014775	0.014775	80	0.008	14.8	16.8	2	15.8938	98.9515
4416	93027	Montereale Valcellina	1	4517	67.8019	79	67.8606	0.058665	0.000865241	0.000865241	79	0.0079	13.4	18.3	4.9	15.8886	66.6205
5392	33020	Ferriere	1	1425	178.631	203	178.993	0.362226	0.00202779	0.00202779	203	0.0203	12.9	19.4	6.5	15.8714	7.97733
1697	103010 - 3093 - 3084	Belgirate - Massino Visconti - Lesa	3	3893	27.5949	33	28.499	0.904024	0.0327605	0.0327605	33	0.0033	13	18.5	5.5	15.8697	141.077
2336	1295 - 1095 - 1264 - 1056	Vestign├¿ - Cossano Canavese - Settimo Rottaro - Caravino	4	2850	32.9233	37	32.1984	-0.724882	-0.0220173	0.0220173	37	0.0037	14.5	17.6	3.1	15.8676	86.5648
5346	24009	Asiago	1	6391	162.912	193	166.392	3.47959	0.0213586	0.0213586	193	0.0193	13	20	7	15.8575	39.2297
3498	18021	Brallo di Pregola	1	689	46.1805	53	46.664	0.483482	0.0104694	0.0104694	53	0.0053	13.6	17.5	3.9	15.8358	14.9197
786	10004 - 10043 - 10060	Bogliasco - Pieve Ligure - Sori	3	11472	21.0636	24	21.2487	0.185109	0.00878807	0.00878807	24	0.0024	13.7	19.3	5.6	15.8292	544.636
502	30008	Bagnaria Arsa	1	3577	19.1958	20	17.2614	-1.93439	-0.100772	0.100772	20	0.002	15.2	16.7	1.5	15.82	186.343
4055	22025	Brentonico	1	3882	57.1536	63	54.4353	-2.71823	-0.0475602	0.0475602	63	0.0063	13.6	17.7	4.1	15.8111	67.9223
2271	1240 - 1248	San Francesco al Campo - San Maurizio Canavese	2	14471	32.3407	35	30.553	-1.78775	-0.0552786	0.0552786	35	0.0035	13.8	18.2	4.4	15.8086	447.455
662	2079	Moncrivello	1	1465	20.1949	26	22.6553	2.46037	0.121831	0.121831	26	0.0026	14.8	17	2.2	15.8077	72.5431
4454	23045	Malcesine	1	3685	69.2988	77	66.5717	-2.72714	-0.0393533	0.0393533	63	0.0063	13.7	19.2	5.5	15.8048	53.1755
3545	6025	Cabella Ligure	1	554	46.6704	54	47.5855	0.915173	0.0196093	0.0196093	54	0.0054	13.4	18.2	4.8	15.8	11.8705
1283	40013	Forlimpopoli	1	12982	24.4408	27	23.9862	-0.454548	-0.0185979	0.0185979	27	0.0027	14.8	16.8	2	15.7852	531.161
2288	6095	Molare	1	2269	32.5291	34	30.0116	-2.51756	-0.0773939	0.0773939	34	0.0034	15	17.9	2.9	15.7706	69.7528
3180	96081 - 96030 - 96018	Zimone - Magnano - Cerrione	3	3697	41.5207	48	41.7169	0.196265	0.00472692	0.00472692	48	0.0048	12.8	18.1	5.3	15.7563	89.04
151	5110 - 5004	Tonengo - Aramengo	2	829	17.0186	18	15.7435	-1.27513	-0.0749256	0.0749256	18	0.0018	14.9	16.3	1.4	15.75	48.7115
908	30087	Ragogna	1	3023	21.9936	24	20.5982	-1.3954	-0.0634458	0.0634458	24	0.0024	14.4	16.9	2.5	15.7333	137.449
1749	4230 - 4149 - 4231	Treiso - Neviglie - Trezzo Tinella	3	1586	28.066	32	28.1941	0.128103	0.00456435	0.00456435	32	0.0032	13.1	17.4	4.3	15.7281	56.5096
538	30098	Ruda	1	2995	19.427	26	22.4514	3.02445	0.155683	0.155683	26	0.0026	14.4	16.6	2.2	15.7231	154.167
1245	4036 - 4074	Camo - Cossano Belbo	2	1230	24.1681	24	21.1503	-3.01787	-0.12487	0.12487	24	0.0024	14.7	16.8	2.1	15.7208	50.8935
926	16159 - 16237	Parzanica - Vigolo	2	980	22.1427	26	22.4953	0.352566	0.0159225	0.0159225	26	0.0026	14.1	17.1	3	15.7192	44.2584
105	97001	Abbadia Lariana	1	3249	16.6855	21	18.1151	1.42967	0.0856835	0.0856835	21	0.0021	13.3	18.2	4.9	15.7048	194.72
3021	5113 - 5037 - 5060	Vesime - Cessole - Loazzolo	3	1418	39.7936	45	39.6648	-0.12879	-0.00323646	0.00323646	45	0.0045	14.6	17	2.4	15.7022	35.6339
3281	30009	Basiliano	1	5353	42.9729	52	44.7597	1.78682	0.0415802	0.0415802	52	0.0052	14.4	17	2.6	15.6769	124.567
2094	22135 - 22127 - 22098	Ronzo-Chienis - Nogaredo - Isera	3	5543	30.9219	37	31.9166	0.994727	0.032169	0.032169	37	0.0037	12.2	20.5	8.3	15.673	179.258
1241	33047	Zerba	1	92	24.1461	25	22.0277	-2.11841	-0.087733	0.087733	25	0.0025	13.9	18.8	4.9	15.672	3.81015
1321	22003 - 22128 - 22144	Aldeno - Nomi - Pomarolo	3	6794	24.6917	28	24.1292	-0.562505	-0.0227811	0.0227811	28	0.0028	13.3	18.3	5	15.6714	275.153
60	12114	Porto Valtravaglia	1	2348	16.3869	19	16.371	-0.0158757	-0.000968808	0.000968808	16	0.0016	13.5	17.2	3.7	15.6688	143.286
2290	46033	Viareggio	1	61857	32.5452	37	33.0535	0.508354	0.0156199	0.0156199	37	0.0037	12.5	17.9	5.4	15.6622	1900.65
824	4100 - 4080	Grinzane Cavour - Diano d'Alba	2	5389	21.3653	25	22.0373	0.672021	0.0314538	0.0314538	25	0.0025	14.4	16.8	2.4	15.66	252.231
4400	35041	Toano	1	4458	67.2825	78	69.0658	1.78324	0.0265038	0.0265038	78	0.0078	14.5	17	2.5	15.659	66.2579
3669	10037 - 11012 - 11014	Moneglia - Deiva Marina - Framura	3	5011	48.9932	54	47.9365	-1.0567	-0.0215684	0.0215684	54	0.0054	12.4	18.9	6.5	15.6519	102.28
915	5112	Valfenera	1	2519	22.0522	25	21.9474	-0.104799	-0.00475232	0.00475232	25	0.0025	14.8	16.3	1.5	15.648	114.229
560	30104	Santa Maria la Longa	1	2417	19.5656	24	20.6862	1.12057	0.0572723	0.0572723	24	0.0024	15	16.1	1.1	15.6458	123.533
2111	16188	San Giovanni Bianco	1	5071	31.0489	38	32.789	1.74005	0.0560423	0.0560423	38	0.0038	13.1	17.2	4.1	15.6342	163.323
4503	93052 - 93025	Vajont - Maniago	2	13533	70.9582	82	70.4231	-0.535149	-0.00754175	0.00754175	82	0.0082	13.3	18.1	4.8	15.6268	190.718
5237	34004	Berceto	1	2144	131.79	146	128.96	-2.83041	-0.0214766	0.0214766	146	0.0146	12.2	18.7	6.5	15.6253	16.2682
4104	22056 - 22224 - 22035 - 22013	Centa San Nicol├▓ - Volano - Calliano - Besenello	4	7864	58.108	64	55.1595	-2.94852	-0.0507421	0.0507421	64	0.0064	13.2	18.2	5	15.6203	135.334
900	93030	Pinzano al Tagliamento	1	1567	21.9187	25	21.4577	-0.461006	-0.0210326	0.0210326	25	0.0025	13.4	17.1	3.7	15.616	71.4915
739	10017	Cogoleto	1	9145	20.739	25	22.1278	1.38889	0.06697	0.06697	25	0.0025	11.1	19.4	8.3	15.612	440.958
3897	35042	Vetto	1	1956	53.4002	59	52.1625	-1.2377	-0.0231779	0.0231779	59	0.0059	14.3	17.1	2.8	15.6119	36.629
1940	6134 - 6106	Ponti - Montechiaro d'Acqui	2	1186	29.588	33	29.111	-0.476969	-0.0161204	0.0161204	33	0.0033	14.7	16.4	1.7	15.6061	40.0839
2005	10049	Ronco Scrivia	1	4558	30.1355	32	28.2286	-1.90691	-0.0632777	0.0632777	32	0.0032	13.7	16.8	3.1	15.5969	151.25
1348	16027 - 16112 - 16082 - 16127 - 16106	Blello - Gerosa - Corna Imagna - Locatello - Fuipiano Valle Imagna	5	2441	24.9587	28	24.1772	-0.781437	-0.0313093	0.0313093	28	0.0028	13.8	18.3	4.5	15.5786	97.8018
1763	18089	Menconico	1	378	28.1606	34	29.8947	1.73415	0.0615807	0.0615807	34	0.0034	13.8	17.8	4	15.5765	13.423
3606	10027	Isola del Cantone	1	1535	48.0055	55	48.4861	0.480609	0.0100115	0.0100115	55	0.0055	13.1	17.9	4.8	15.5745	31.9755
5259	99014	Rimini	1	139601	135.633	156	138.934	3.30106	0.0243382	0.0243382	156	0.0156	12.7	20.7	8	15.5705	1029.26
41	1185 - 1181	Perosa Canavese - Pavone Canavese	2	4446	16.2578	20	17.3967	1.1389	0.0700526	0.0700526	20	0.002	13.7	18.3	4.6	15.56	273.469
4704	1123 - 1197	Isolabella - Poirino	2	10613	80.4382	93	81.6251	1.18693	0.0147558	0.0147558	93	0.0093	14.3	16.5	2.2	15.5548	131.94
160	10006	Busalla	1	5741	17.0755	20	17.6492	0.573782	0.0336027	0.0336027	20	0.002	13.2	17.5	4.3	15.55	336.214
275	30014	Buttrio	1	4039	17.7418	21	18.0766	0.334807	0.0188711	0.0188711	21	0.0021	14	17.4	3.4	15.5429	227.655
1403	6090 - 6036	Malvicino - Cartosio	2	895	25.3952	30	26.4764	1.08113	0.0425723	0.0425723	30	0.003	13.9	16.2	2.3	15.5367	35.2429
2750	16137 - 16179 - 16093	Monasterolo del Castello - Ranzanico - Endine Gaiano	3	5970	37.0607	44	38.0337	0.973056	0.0262557	0.0262557	44	0.0044	12.8	17.1	4.3	15.5341	161.087
3314	97046	Mandello del Lario	1	10578	43.3649	48	41.3821	-1.98279	-0.0457234	0.0457234	48	0.0048	13.3	19.5	6.2	15.5167	243.93
2698	37026	Fontanelice	1	1927	36.5494	41	36.3861	-0.163232	-0.00446607	0.00446607	41	0.0041	14.6	16.5	1.9	15.5146	52.7232
2554	103015 - 103074 - 103003 - 103009 - 103055 - 103033	Cambiasca - Vignone - Arizzano - Bee - Premeno - Ghiffa	6	8775	35.0104	42	36.1839	1.17343	0.0335164	0.0335164	42	0.0042	12.5	19.4	6.9	15.5143	250.639
10	11016	Lerici	1	10090	16.0185	18	16.0206	0.00213029	0.00013299	0.00013299	18	0.0018	14.2	16.4	2.2	15.5111	629.897
1638	12081 - 12103 - 12022 - 12041 - 12102	Grantola - Montegrino Valtravaglia - Brissago-Valtravaglia - Cassano Valcuvia - Mesenzana	5	6086	27.1249	32	27.576	0.451076	0.0166296	0.0166296	32	0.0032	12.7	17.1	4.4	15.4937	224.369
4855	35011	Carpineti	1	4178	89.606	99	87.5613	-2.04471	-0.0228188	0.0228188	99	0.0099	13.3	17	3.7	15.4889	46.6263
193	40041	San Mauro Pascoli	1	11090	17.2691	17	15.1208	-2.14835	-0.124404	0.124404	17	0.0017	14.7	19.1	4.4	15.4882	642.187
1333	22032 - 22034	Calceranica al Lago - Caldonazzo	2	4645	24.8087	30	25.8363	1.02759	0.0414204	0.0414204	30	0.003	14.1	16.8	2.7	15.4867	187.232
919	31006 - 31024 - 31021	Fogliano Redipuglia - Turriaco - San Pier d'Isonzo	3	7851	22.0794	25	21.5853	-0.49403	-0.0223752	0.0223752	25	0.0025	14.8	16.1	1.3	15.484	355.581
2425	10059	Sestri Levante	1	18172	33.6422	37	32.8176	-0.824597	-0.0245108	0.0245108	37	0.0037	13.5	16.9	3.4	15.4838	540.155
3294	17197 - 17140	Vestone - Pertica Bassa	2	5147	43.1119	49	42.3815	-0.730416	-0.0169423	0.0169423	49	0.0049	13.5	18.5	5	15.4735	119.387
1727	1085 - 5009 - 5070	Cinzano - Berzano di San Pietro - Moncucco Torinese	3	1684	27.8858	34	29.7486	1.86283	0.0668021	0.0668021	34	0.0034	14.4	17	2.6	15.4706	60.3891
2617	12020 - 12076 - 12092	Brezzo di Bedero - Germignaga - Luino	3	19185	35.6478	42	36.1653	0.517454	0.0145157	0.0145157	34	0.0034	11.7	17.2	5.5	15.4647	538.181
3009	2015	Borgo d'Ale	1	2588	39.597	47	40.9345	1.33751	0.033778	0.033778	47	0.0047	14.2	17	2.8	15.4553	65.3585
3375	10052	Rovegno	1	568	44.1205	51	45.0207	0.900216	0.0204036	0.0204036	51	0.0051	12.9	17.3	4.4	15.4529	12.8738
3444	25060	Tambre	1	1425	45.2346	54	46.4016	1.16701	0.0257991	0.0257991	54	0.0054	13.8	16.6	2.8	15.4519	31.5024
932	3112 - 3098 - 3002	Orta San Giulio - Miasino - Ameno	3	2924	22.1841	26	22.4687	0.284606	0.0128293	0.0128293	26	0.0026	14	17	3	15.4462	131.806
1170	6044	Cassinelle	1	937	23.7904	29	25.5938	1.80337	0.0758024	0.0758024	29	0.0029	14.2	17.4	3.2	15.431	39.3856
1095	40045	Savignano sul Rubicone	1	17521	23.279	27	24.0216	0.742578	0.0318991	0.0318991	27	0.0027	14	19.7	5.7	15.4222	752.653
3448	36025	Montefiorino	1	2253	45.2952	51	45.1921	-0.103127	-0.00227678	0.00227678	51	0.0051	13.3	16.3	3	15.4216	49.7404
4032	1141 - 1102 - 1033 - 1217	Lusigli├¿ - Feletto - Bosconero - Rivarolo Canavese	4	18237	56.3481	67	58.4071	2.05895	0.0365398	0.0365398	67	0.0067	13.6	18.2	4.6	15.4209	323.649
3520	22095	Grigno	1	2271	46.3706	57	49.0824	2.71184	0.0584819	0.0584819	57	0.0057	13.6	17.1	3.5	15.4193	48.975
933	1213 - 1262	Rivalba - Sciolze	2	2672	22.2026	26	22.739	0.536444	0.0241614	0.0241614	26	0.0026	14.5	16.1	1.6	15.4192	120.347
4361	4168 - 4072 - 4241 - 4214 - 4140	Piobesi d'Alba - Corneliano d'Alba - Vezza d'Alba - Santo Stefano Roero - Monteu Roero	5	8565	66.0468	74	65.0936	-0.953196	-0.0144321	0.0144321	74	0.0074	13.4	17.2	3.8	15.4189	129.681
1893	30023	Cervignano del Friuli	1	13409	29.109	36	31.0906	1.98164	0.0680766	0.0680766	36	0.0036	14.7	16.1	1.4	15.3944	460.649
202	30039	Flaibano	1	1197	17.2974	19	16.3423	-0.955092	-0.0552159	0.0552159	19	0.0019	14.6	16.4	1.8	15.3737	69.2011
2850	32003 - 32004	Muggia - San Dorligo della Valle - Dolina	2	18934	37.9715	47	40.7498	2.77826	0.0731668	0.0731668	47	0.0047	12.4	19.6	7.2	15.366	498.637
2017	96021 - 96023	Crevacuore - Curino	2	2063	30.2713	39	33.7862	3.51489	0.116113	0.116113	39	0.0039	10.4	17	6.6	15.3641	68.1504
3935	1078	Chieri	1	35962	54.2295	62	54.3236	0.094029	0.00173391	0.00173391	62	0.0062	14.3	16.1	1.8	15.3581	663.144
613	1308	Villastellone	1	4864	19.8877	24	21.0592	1.17147	0.0589041	0.0589041	24	0.0024	14.3	17.8	3.5	15.3542	244.573
3757	25058	Sovramonte	1	1514	50.5236	59	50.7351	0.211517	0.00418649	0.00418649	59	0.0059	14.2	17	2.8	15.3525	29.9662
1601	4133	Mont├á	1	4715	26.8373	31	27.245	0.407684	0.0151909	0.0151909	31	0.0031	14.1	16.3	2.2	15.3419	175.688
190	96062 - 96022 - 96014 - 96065 - 96033	Soprana - Crosa - Casapinta - Strona - Mezzana Mortigliengo	5	3270	17.2417	19	16.4683	-0.773404	-0.0448566	0.0448566	19	0.0019	14.8	16.1	1.3	15.3368	189.656
4049	11019 - 11005 - 11017	Monterosso al Mare - Bonassola - Levanto	3	7985	56.9887	66	58.6386	1.6499	0.0289514	0.0289514	66	0.0066	12.4	18.3	5.9	15.3318	140.116
2708	9002	Albenga	1	23576	36.6006	44	39.1728	2.57224	0.0702788	0.0702788	44	0.0044	11.2	17.8	6.6	15.3295	644.143
4060	96068 - 96049 - 96004	Tollegno - Pralungo - Biella	3	49102	57.2899	64	55.5018	-1.78815	-0.0312124	0.0312124	64	0.0064	11	20.7	9.7	15.3266	857.079
1929	1219	Rivoli	1	48632	29.5136	36	31.51	1.99646	0.0676454	0.0676454	36	0.0036	12.6	17	4.4	15.325	1647.78
1980	16249 - 16248 - 16247	Cornalba - Algua - Costa Serina	3	1995	29.8923	34	29.3618	-0.530506	-0.0177473	0.0177473	34	0.0034	13.9	16.3	2.4	15.2912	66.7396
1372	1214	Rivalta di Torino	1	19245	25.1193	27	23.6499	-1.46942	-0.0584977	0.0584977	27	0.0027	13.1	16.2	3.1	15.2852	766.143
1115	1009 - 1158 - 1144	Andezeno - Montaldo Torinese - Marentino	3	4098	23.4162	26	22.7603	-0.655909	-0.0280109	0.0280109	26	0.0026	14.8	15.7	0.9	15.2692	175.007
2229	9003 - 9004	Albissola Marina - Albisola Superiore	2	15971	31.947	35	31.0036	-0.943329	-0.029528	0.029528	35	0.0035	10.6	20.5	9.9	15.2629	499.922
4584	37036	Marzabotto	1	6684	74.5294	81	71.7784	-2.75096	-0.0369111	0.0369111	81	0.0081	13.1	16.8	3.7	15.2568	89.6828
4077	9022 - 9065	Celle Ligure - Varazze	2	18814	57.6013	65	57.555	-0.0462359	-0.000802689	0.000802689	65	0.0065	10.3	19.2	8.9	15.2523	326.625
639	4115	Mango	1	1334	20.0448	24	21.1453	1.10054	0.0549043	0.0549043	24	0.0024	13.1	16.7	3.6	15.25	66.551
4457	36047	Zocca	1	4883	69.377	78	69.093	-0.283966	-0.00409309	0.00409309	78	0.0078	13.4	17.6	4.2	15.2487	70.3836
76	96035	Mongrando	1	3977	16.5133	19	16.498	-0.0152293	-0.000922245	0.000922245	19	0.0019	13.3	16.4	3.1	15.2474	240.837
4967	33030	Ottone	1	570	99.0271	114	100.531	1.50387	0.0151864	0.0151864	114	0.0114	11.8	18.3	6.5	15.2333	5.756
3099	5033 - 1203	Cellarengo - Pralormo	2	2659	40.7182	47	41.2842	0.565976	0.0138998	0.0138998	47	0.0047	14.3	15.7	1.4	15.2234	65.3025
3044	22123	Mori	1	9456	40.0932	47	40.5715	0.478289	0.0119294	0.0119294	47	0.0047	12.4	19.4	7	15.2234	235.851
601	17183	Tavernole sul Mella	1	1359	19.819	24	20.7561	0.937048	0.0472802	0.0472802	24	0.0024	13.6	16.5	2.9	15.2208	68.5705
563	16041 - 16228 - 16186	Brumano - Valsecca - Rota d'Imagna	3	1442	19.5679	25	21.586	2.0181	0.103133	0.103133	25	0.0025	13.3	18.2	4.9	15.22	73.6923
427	1143 - 1031	Maglione - Borgomasino	2	1303	18.6961	20	17.4162	-1.27998	-0.0684624	0.0684624	20	0.002	14	16.2	2.2	15.205	69.6935
766	17139	Pertica Alta	1	599	20.9264	27	23.3531	2.42676	0.115967	0.115967	27	0.0027	13.2	17.8	4.6	15.2037	28.6242
4274	22183	Storo	1	4655	62.9595	73	63.0228	0.0632912	0.00100527	0.00100527	73	0.0073	12.5	18.1	5.6	15.1959	73.9364
501	22021	Bondone	1	668	19.1932	21	18.1456	-1.04764	-0.0545837	0.0545837	21	0.0021	13.5	17.3	3.8	15.1905	34.8039
170	103008	Baveno	1	4917	17.1133	19	16.383	-0.730348	-0.0426771	0.0426771	18	0.0018	12.5	17.3	4.8	15.1833	287.32
3290	1028 - 1063	Borgaro Torinese - Caselle Torinese	2	31919	43.0604	50	43.6876	0.627192	0.0145654	0.0145654	50	0.005	12.9	19.1	6.2	15.18	741.261
5314	34006	Borgo Val di Taro	1	7275	151.594	172	151.994	0.399658	0.00263637	0.00263637	172	0.0172	12.3	18.6	6.3	15.1779	47.99
695	1292	Venaria Reale	1	33741	20.4528	24	20.979	0.526125	0.0257238	0.0257238	24	0.0024	11.8	17.8	6	15.175	1649.7
2585	31017 - 31005 - 31008	Sagrado - Farra d'Isonzo - Gradisca d'Isonzo	3	10516	35.3322	40	34.5068	-0.825424	-0.0233618	0.0233618	40	0.004	13.9	16	2.1	15.1725	297.632
4270	17142 - 16065 - 17143	Pian Camuno - Castro - Pisogne	3	13895	62.7995	74	63.9384	1.13887	0.018135	0.018135	74	0.0074	12.4	18.4	6	15.1608	221.26
1049	17084 - 17105	Irma - Marmentino	2	823	22.9821	28	24.2119	1.22975	0.0535091	0.0535091	28	0.0028	13.4	16.5	3.1	15.1607	35.8104
2844	16100 - 16111 - 16080 - 16234	Fiorano al Serio - Gazzaniga - Colzate - Vertova	4	14739	37.9431	42	36.2773	-1.66581	-0.0439028	0.0439028	42	0.0042	13.1	19.1	6	15.1595	388.45
481	25045	San Gregorio nelle Alpi	1	1607	19.1072	22	18.9011	-0.206066	-0.0107848	0.0107848	22	0.0022	13.2	16.9	3.7	15.15	84.1046
263	9057 - 9042	Spotorno - Noli	2	6687	17.7012	20	17.7602	0.0589902	0.00333254	0.00333254	20	0.002	12.7	16.4	3.7	15.145	377.77
3031	96009 - 96083 - 96067 - 96053 - 96077 - 96043 - 96017 - 96071	Camandona - Zumaglia - Ternengo - Ronco Biellese - Vigliano Biellese - Piatto - Cerreto Castello - Valdengo	8	15187	39.9079	45	39.0203	-0.887553	-0.02224	0.02224	45	0.0045	10.3	18.5	8.2	15.1444	380.551
901	10055	Sant'Olcese	1	5911	21.9192	27	23.8689	1.94977	0.0889529	0.0889529	27	0.0027	13.7	17.8	4.1	15.1148	269.673
4740	25011	Cesiomaggiore	1	4145	82.0494	93	79.9147	-2.13476	-0.026018	0.026018	93	0.0093	13.3	19.5	6.2	15.1129	50.5183
1882	6100	Mongiardino Ligure	1	177	29.0561	33	29.0942	0.0381267	0.00131218	0.00131218	33	0.0033	13.8	17	3.2	15.1121	6.09167
4058	40003	Bertinoro	1	10798	57.21	63	55.9988	-1.21123	-0.0211717	0.0211717	63	0.0063	14	16.7	2.7	15.1111	188.743
1974	10012 - 10057	Casella - Savignone	2	6458	29.8335	34	30.0219	0.188396	0.00631492	0.00631492	34	0.0034	14.1	16.5	2.4	15.1029	216.468
5514	40007	Cesena	1	95990	249.25	283	251.664	2.41362	0.00968355	0.00968355	283	0.0283	12.8	18.2	5.4	15.0993	385.115
3249	16182 - 16128 - 16086	Rogno - Lovere - Costa Volpino	3	18400	42.428	49	42.3058	-0.122236	-0.00288103	0.00288103	49	0.0049	12.1	17.9	5.8	15.0898	433.676
2139	16200 - 16180 - 16102	Solto Collina - Riva di Solto - Fonteno	3	3282	31.2275	37	31.9888	0.761314	0.0243796	0.0243796	37	0.0037	12.9	17.2	4.3	15.0865	105.1
5227	1061 - 1077 - 1030 - 1209 - 1271 - 1004 - 1223 - 1036 - 1132 - 1160 - 1233 - 1105 - 1020 - 1235 - 1125	Cascinette d'Ivrea - Chiaverano - Borgofranco d'Ivrea - Quassolo - Tavagnasco - Albiano d'Ivrea - Romano Canavese - Brosso - Lessolo - Montalto Dora - Salerano Canavese - Fiorano Canavese - Banchette - Samone - Ivrea	15	48877	130.713	149	129.487	-1.22591	-0.00937869	0.00937869	149	0.0149	10.9	18.9	8	15.0852	373.927
935	1171	Orbassano	1	22537	22.2185	25	21.9047	-0.313849	-0.0141255	0.0141255	25	0.0025	12.5	16.3	3.8	15.06	1014.33
1704	93042	Sequals	1	2221	27.6666	30	25.7581	-1.90841	-0.068979	0.068979	30	0.003	14.2	16.1	1.9	15.06	80.2774
5291	36030	Pavullo nel Frignano	1	17198	143.769	162	143.562	-0.207358	-0.0014423	0.0014423	162	0.0162	13.6	16.6	3	15.0549	119.622
5427	39004	Brisighella	1	7664	194.245	216	191.873	-2.37157	-0.0122092	0.0122092	216	0.0216	12.7	16.5	3.8	15.0463	39.4553
1166	30031	Coseano	1	2247	23.7591	28	24.0745	0.315307	0.013271	0.013271	28	0.0028	14.6	15.5	0.9	15.0357	94.5741
1137	1218 - 1135	Rivarossa - Lombardore	2	3332	23.602	27	23.5591	-0.0429892	-0.00182142	0.00182142	27	0.0027	13.9	16.1	2.2	15.0259	141.174
4663	34039	Tizzano Val Parma	1	2113	78.4317	90	79.5252	1.09351	0.0139422	0.0139422	90	0.009	12.9	16.8	3.9	15.0133	26.9406
872	1083 - 1176 - 1001	Ciconio - Ozegna - Agli├¿	3	4250	21.7283	25	21.7713	0.0430052	0.00197923	0.00197923	25	0.0025	13.1	16.6	3.5	15.004	195.598
3266	30060 - 30091	Moimacco - Remanzacco	2	7714	42.6692	51	43.8452	1.17608	0.0275628	0.0275628	51	0.0051	13.9	16.4	2.5	15	180.786
4594	4208 - 4029	Sanfr├¿ - Bra	2	31836	75.0777	86	75.7235	0.645766	0.0086013	0.0086013	86	0.0086	12.7	18.9	6.2	14.9965	424.041
3981	6034	Carrega Ligure	1	83	55.2995	62	54.6851	-0.614425	-0.0111109	0.0111109	62	0.0062	13.3	17.4	4.1	14.9919	1.50092
2656	93002 - 93020 - 93012	Arba - Fanna - Cavasso Nuovo	3	4471	36.1235	44	37.7722	1.64875	0.045642	0.045642	44	0.0044	13.3	16.4	3.1	14.9864	123.77
3771	1058	Carignano	1	9156	50.7056	59	51.7884	1.0828	0.0213547	0.0213547	59	0.0059	12.9	17.9	5	14.9814	180.572
4780	39005	Casola Valsenio	1	2724	84.3907	96	85.2617	0.871032	0.0103214	0.0103214	96	0.0096	12.8	17.3	4.5	14.9729	32.2784
583	17205	Zone	1	1091	19.6935	23	19.8875	0.193999	0.00985096	0.00985096	23	0.0023	13.6	17	3.4	14.9696	55.3991
5298	25006	Belluno	1	35591	147.115	171	146.862	-0.252874	-0.00171889	0.00171889	171	0.0171	11	18.8	7.8	14.9608	241.926
3649	1050 - 1047	Candia Canavese - Caluso	2	8769	48.6541	58	50.5693	1.91522	0.039364	0.039364	58	0.0058	13.8	16.6	2.8	14.9603	180.232
3964	37058	Savigno	1	2727	54.8499	63	55.8075	0.9576	0.0174586	0.0174586	63	0.0063	13.5	17.4	3.9	14.9492	49.7175
4950	100005	Prato	1	185456	97.3628	110	98.2292	0.866427	0.00889895	0.00889895	110	0.011	11	18.1	7.1	14.9455	1904.79
3589	10051	Rossiglione	1	2932	47.6304	55	48.5594	0.928953	0.0195034	0.0195034	55	0.0055	12.7	15.8	3.1	14.9418	61.5573
991	13186 - 13098	Pognana Lario - Faggeto Lario	2	1999	22.6158	25	21.5779	-1.03797	-0.0458955	0.0458955	25	0.0025	12.6	17.5	4.9	14.94	88.3894
2305	30068 - 30063	Pagnacco - Moruzzo	2	7435	32.6524	38	32.6449	-0.00748933	-0.000229366	0.000229366	38	0.0038	13.6	19	5.4	14.9289	227.702
1518	10058	Serra Ricc├▓	1	7931	26.2254	30	26.5052	0.279764	0.0106677	0.0106677	30	0.003	13.7	18.8	5.1	14.9233	302.417
2808	34011	Compiano	1	1122	37.5594	42	37.0978	-0.461636	-0.0122908	0.0122908	42	0.0042	12.1	17.1	5	14.919	29.8727
119	10063 - 10064	Tribogna - Uscio	2	2895	16.7848	21	18.5842	1.79935	0.107201	0.107201	21	0.0021	14	15.7	1.7	14.919	172.477
260	47011	Montecatini-Terme	1	19674	17.6917	20	17.854	0.162347	0.00917646	0.00917646	20	0.002	13.5	16.9	3.4	14.915	1112.05
1642	30058	Mereto di Tomba	1	2709	27.1673	29	24.9506	-2.2167	-0.0815944	0.0815944	29	0.0029	14.1	15.7	1.6	14.9138	99.7155
5034	34001	Albareto	1	2165	104.179	121	107.052	2.87351	0.0275825	0.0275825	121	0.0121	11.4	16.6	5.2	14.9091	20.7816
3839	6190	Voltaggio	1	759	52.2243	63	55.5795	3.35513	0.0642445	0.0642445	63	0.0063	13	16	3	14.9032	14.5335
1206	6110	Morbello	1	408	23.9707	27	23.8227	-0.14798	-0.00617336	0.00617336	27	0.0027	13.9	16.9	3	14.8852	17.0208
141	31022	Savogna d'Isonzo	1	1727	16.9426	19	16.3904	-0.55215	-0.0325895	0.0325895	19	0.0019	13.8	16.7	2.9	14.8842	101.933
4285	22006	Arco	1	16871	63.2341	74	63.7962	0.562109	0.00888933	0.00888933	74	0.0074	11.2	18.1	6.9	14.8824	266.802
5046	37041	Monterenzio	1	5853	105.243	117	103.752	-1.4911	-0.0141681	0.0141681	117	0.0117	13.3	16.4	3.1	14.8761	55.6142
1621	31003	Doberd├▓ del Lago	1	1441	26.9909	32	27.6314	0.640535	0.0237316	0.0237316	32	0.0032	13.6	18.3	4.7	14.875	53.3884
3440	10020 - 10066	Crocefieschi - Vobbia	2	1024	45.1866	49	43.2315	-1.95514	-0.043268	0.043268	49	0.0049	12.7	15.9	3.2	14.8551	22.6616
4182	36029	Palagano	1	2354	60.4339	67	59.3829	-1.05099	-0.0173907	0.0173907	67	0.0067	12.4	17.3	4.9	14.8522	38.9517
2212	17087	Lavenone	1	607	31.8393	35	30.2621	-1.57725	-0.0495377	0.0495377	35	0.0035	13.6	16.7	3.1	14.8514	19.0645
3209	16071 - 16033 - 16162 - 16204	Cerete - Bossico - Pianico - Sovere	4	9636	41.9147	49	42.3129	0.398193	0.0095001	0.0095001	49	0.0049	12.9	17.2	4.3	14.851	229.896
5357	34012	Corniglio	1	1997	165.8	188	166.213	0.413007	0.00249099	0.00249099	188	0.0188	12	17.4	5.4	14.8505	12.0446
1178	17005	Anfo	1	472	23.8426	27	23.3371	-0.505519	-0.0212024	0.0212024	27	0.0027	13	16.9	3.9	14.8481	19.7965
1042	17036	Capovalle	1	388	22.9568	26	22.4879	-0.46887	-0.020424	0.020424	26	0.0026	13.7	16.1	2.4	14.8462	16.9013
3472	30106 - 30037	San Vito di Fagagna - Fagagna	2	7961	45.6817	54	46.4106	0.728892	0.0159559	0.0159559	54	0.0054	13.7	15.7	2	14.8148	174.271
4932	35031	Ramiseto	1	1290	96.3583	109	96.5014	0.143112	0.0014852	0.0014852	109	0.0109	13.2	16.3	3.1	14.8147	13.3875
2945	40005	Castrocaro Terme e Terra del Sole	1	6512	38.9286	46	40.8768	1.94817	0.0500446	0.0500446	46	0.0046	13.7	16.1	2.4	14.8043	167.281
3084	40028 - 40015 - 40018	Montiano - Gambettola - Longiano	3	18776	40.5657	48	42.7147	2.14893	0.052974	0.052974	48	0.0048	13.1	17.9	4.8	14.8021	462.854
3096	4194 - 4238 - 4105	Roddi - Verduno - La Morra	3	4841	40.7015	46	40.5442	-0.157284	-0.00386433	0.00386433	46	0.0046	13.5	16.9	3.4	14.7978	118.939
3968	6165	Spigno Monferrato	1	1126	54.8946	61	53.8794	-1.01518	-0.0184932	0.0184932	61	0.0061	13.1	16.4	3.3	14.7885	20.512
5369	34003	Bedonia	1	3617	169.682	193	170.489	0.806837	0.00475498	0.00475498	193	0.0193	12	17.3	5.3	14.7824	21.3163
4449	6136	Ponzone	1	1071	69.0805	80	70.6337	1.55319	0.0224837	0.0224837	80	0.008	14	16	2	14.7762	15.5036
3652	11001 - 11027	Ameglia - Sarzana	2	26313	48.7423	55	48.9353	0.192982	0.00395922	0.00395922	55	0.0055	10.9	17.1	6.2	14.7745	539.839
521	9039	Mioglia	1	539	19.3125	23	20.3313	1.01889	0.052758	0.052758	23	0.0023	13.8	15.4	1.6	14.7739	27.9094
3102	22153	Riva del Garda	1	15838	40.7374	43	37.0963	-3.64102	-0.089378	0.089378	43	0.0043	12.3	18.3	6	14.7674	388.783
3915	36032	Polinago	1	1742	53.7569	59	52.2548	-1.50206	-0.0279418	0.0279418	59	0.0059	13.5	15.7	2.2	14.761	32.4052
29	10024	Fontanigorda	1	274	16.1755	17	15.0158	-1.15972	-0.0716958	0.0716958	17	0.0017	12.9	16.1	3.2	14.7588	16.9392
226	4170	Pocapaglia	1	3330	17.488	19	16.7273	-0.760654	-0.0434958	0.0434958	19	0.0019	13.3	16.2	2.9	14.7474	190.416
4412	6022	Bosio	1	1240	67.6669	76	67.0791	-0.587842	-0.00868729	0.00868729	76	0.0076	12.4	18.6	6.2	14.7303	18.325
4333	37044	Monzuno	1	6133	65.0085	76	67.4114	2.40295	0.0369636	0.0369636	76	0.0076	12.4	16.4	4	14.7289	94.3415
4356	22190 - 22104	Tenna - Levico Terme	2	8471	65.943	78	67.1613	1.21833	0.0184755	0.0184755	78	0.0078	11.3	17	5.7	14.7192	128.459
2655	17065	Darfo Boario Terme	1	15524	36.0924	41	35.3722	-0.720185	-0.0199539	0.0199539	41	0.0041	12.3	16.7	4.4	14.7171	430.118
2077	100003	Montemurlo	1	17908	30.7798	35	31.2248	0.444916	0.0144548	0.0144548	35	0.0035	10.5	17.8	7.3	14.6914	581.809
4899	45010	Massa	1	68856	93.8948	106	94.3791	0.484294	0.00515784	0.00515784	106	0.0106	12.1	18.6	6.5	14.6858	733.331
4941	35016	Castelnovo ne' Monti	1	10481	96.7273	109	96.4244	-0.302913	-0.00313162	0.00313162	109	0.0109	12.8	16	3.2	14.6853	108.356
2	13040	Campione d'Italia	1	2158	2.6778	4	3.4459	0.768099	0.286839	0.286839	4	0.0004	13.6	15.9	2.3	14.675	805.885
1231	10022 - 10050	Fascia - Rondanina	2	169	24.081	28	24.7202	0.639176	0.0265428	0.0265428	28	0.0028	13.6	16.2	2.6	14.6679	7.01798
1925	13145 - 13113 - 13148 - 13225	Menaggio - Griante - Mezzegra - Tremezzo	4	6077	29.4716	33	28.4115	-1.06014	-0.0359717	0.0359717	33	0.0033	11.2	16	4.8	14.6667	206.198
3425	25012	Chies d'Alpago	1	1411	44.9297	53	45.4922	0.562485	0.0125192	0.0125192	53	0.0053	12.8	16.8	4	14.6566	31.4046
3360	32002 - 32005	Monrupino - Sgonico	2	2958	43.8995	52	44.9878	1.08831	0.0247909	0.0247909	52	0.0052	12.7	16.9	4.2	14.6519	67.3812
1644	4135 - 4010	Montaldo Roero - Baldissero d'Alba	2	1958	27.1827	32	28.1518	0.969163	0.0356537	0.0356537	32	0.0032	13.7	15.7	2	14.6437	72.0312
4515	45003	Carrara	1	64689	71.3214	81	72.0878	0.766403	0.0107458	0.0107458	81	0.0081	10.6	18.7	8.1	14.6383	907.007
3071	4161 - 4026 - 4073	Perletto - Bosia - Cortemilia	3	2874	40.4493	46	40.592	0.14272	0.00352836	0.00352836	46	0.0046	13.4	15.8	2.4	14.637	71.0519
3962	10056	Santo Stefano d'Aveto	1	1217	54.8155	61	53.8841	-0.931405	-0.0169916	0.0169916	61	0.0061	13.4	16	2.6	14.6262	22.2018
2145	12097 - 12059 - 12056 - 12086 - 12027	Marchirolo - Cugliate-Fabiasco - Cremenaga - Lavena Ponte Tresa - Cadegliano-Viconago	5	14504	31.3241	36	31.0197	-0.304394	-0.00971756	0.00971756	36	0.0036	12	17.3	5.3	14.6167	463.031
4673	40019	Meldola	1	10000	79.0237	89	79.1867	0.162941	0.00206193	0.00206193	89	0.0089	13.6	15.8	2.2	14.6146	126.544
2529	30099	San Daniele del Friuli	1	8072	34.7257	42	36.0606	1.33487	0.0384403	0.0384403	42	0.0042	13.3	15.8	2.5	14.6143	232.45
450	10026	Gorreto	1	107	18.8909	22	19.4104	0.519481	0.027499	0.027499	22	0.0022	13.2	17	3.8	14.6136	5.6641
5012	48017	Firenze	1	358079	102.315	113	101.072	-1.24302	-0.0121489	0.0121489	113	0.0113	11.2	17.2	6	14.6088	3499.76
2124	17194	Valvestino	1	212	31.1336	37	31.9923	0.85873	0.0275821	0.0275821	37	0.0037	12.5	16.3	3.8	14.5946	6.80937
2892	30078	Povoletto	1	5572	38.3403	42	36.0715	-2.26879	-0.0591753	0.0591753	42	0.0042	13.9	15.1	1.2	14.5881	145.33
261	10038	Montebruno	1	217	17.6927	21	18.5536	0.860866	0.0486565	0.0486565	21	0.0021	13	15.5	2.5	14.5857	12.2649
4925	1059	Carmagnola	1	28563	95.7679	113	99.2581	3.49017	0.0364441	0.0364441	113	0.0113	13.4	17.1	3.7	14.5823	298.252
3858	37014	Castel del Rio	1	1230	52.582	60	53.2899	0.707804	0.013461	0.013461	60	0.006	12.7	16.1	3.4	14.58	23.392
4640	37031	Grizzana Morandi	1	3982	77.4092	86	76.3232	-1.08606	-0.0140301	0.0140301	86	0.0086	13.1	15.9	2.8	14.5756	51.4409
293	96006 - 96082	Borriana - Zubiena	2	2131	17.8304	20	17.3744	-0.456009	-0.0255748	0.0255748	20	0.002	13.2	16.2	3	14.575	119.515
4212	5064 - 6065 - 5098 - 5081 - 5094	Mombaldone - Denice - San Giorgio Scarampi - Olmo Gentile - Roccaverano	5	1079	61.2125	68	60.0028	-1.20973	-0.0197627	0.0197627	68	0.0068	12.8	16.4	3.6	14.5706	17.6271
675	30090	Reana del Rojale	1	5032	20.2946	25	21.4666	1.172	0.0577492	0.0577492	25	0.0025	14.1	15.6	1.5	14.56	247.948
5364	35045	Villa Minozzo	1	3900	168.157	189	167.539	-0.618013	-0.00367521	0.00367521	189	0.0189	12.4	16.5	4.1	14.5571	23.1926
4389	16061 - 16048 - 16125 - 16227 - 16136 - 16164 - 16166 - 16145	Cassiglio - Camerata Cornello - Lenna - Valnegra - Moio de' Calvi - Piazza Brembana - Piazzolo - Olmo al Brembo	8	3647	66.8161	77	66.3619	-0.454165	-0.00679725	0.00679725	77	0.0077	12.4	16.7	4.3	14.5558	54.5827
3760	30026	Cividale del Friuli	1	11378	50.5394	59	50.7249	0.185478	0.00366997	0.00366997	59	0.0059	13.4	15.2	1.8	14.5525	225.131
227	13052 - 13195 - 13037	Caslino d'Erba - Rezzago - Caglio	3	2439	17.4956	18	15.5373	-1.95829	-0.11193	0.11193	18	0.0018	12	18.1	6.1	14.5444	139.406
4007	16060 - 16161 - 16124 - 16067 - 16108	Casnigo - Peia - Leffe - Cazzano Sant'Andrea - Gandino	5	17039	55.8868	67	57.875	1.9882	0.0355755	0.0355755	67	0.0067	11.1	18.1	7	14.5358	304.884
71	1189	Pianezza	1	14169	16.4713	19	16.6171	0.14574	0.00884811	0.00884811	19	0.0019	12.5	16.4	3.9	14.5316	860.223
144	10033	Mele	1	2687	16.9469	21	18.5689	1.62197	0.0957088	0.0957088	21	0.0021	13.2	18.7	5.5	14.5286	158.554
2898	4218 - 4055 - 4132	Serralunga d'Alba - Castiglione Falletto - Monforte d'Alba	3	3274	38.4099	43	37.937	-0.472949	-0.0123132	0.0123132	43	0.0043	13.8	15.5	1.7	14.5256	85.2384
2501	17079 - 17007	Gianico - Artogne	2	5767	34.4203	41	35.3992	0.978902	0.0284397	0.0284397	41	0.0041	12.6	16.6	4	14.5195	167.546
1391	1246 - 1106	San Giusto Canavese - Foglizzo	2	5728	25.2707	29	25.2894	0.0187062	0.000740234	0.000740234	29	0.0029	13.8	15.5	1.7	14.5138	226.665
3414	97060 - 13070 - 13019	Oliveto Lario - Civenna - Bellagio	3	4988	44.7906	54	46.5382	1.7476	0.0390171	0.0390171	53	0.0053	11.6	17.1	5.5	14.5094	111.363
2915	96069 - 96057 - 1042 - 1177 - 1027	Torrazzo - Sala Biellese - Burolo - Palazzo Canavese - Bollengo	5	5034	38.6068	44	38.2326	-0.374133	-0.00969086	0.00969086	44	0.0044	12.6	16.9	4.3	14.5023	130.392
2888	9013 - 9029	Borgio Verezzi - Finale Ligure	2	14051	38.2861	45	39.978	1.69192	0.0441916	0.0441916	45	0.0045	12.7	16.3	3.6	14.4911	367
4165	37059	Vergato	1	7642	59.9472	68	60.3049	0.357681	0.0059666	0.0059666	68	0.0068	13.2	15.5	2.3	14.4824	127.479
2725	97004 - 97065	Ballabio - Pasturo	2	5979	36.8502	42	36.2091	-0.641021	-0.0173953	0.0173953	42	0.0042	12.8	16.4	3.6	14.481	162.252
1842	48006	Campi Bisenzio	1	42929	28.7539	30	26.8139	-1.93999	-0.0674688	0.0674688	30	0.003	11.6	17.4	5.8	14.48	1492.98
4643	10028 - 10040	Lavagna - Ne	2	14940	77.4573	88	77.9742	0.516867	0.00667293	0.00667293	88	0.0088	11.1	19.3	8.2	14.4705	192.88
2334	16241 - 16163 - 16077	Villa d'Ogna - Piario - Clusone	3	11758	32.9167	37	31.926	-0.990676	-0.0300965	0.0300965	37	0.0037	11.7	15.4	3.7	14.4676	357.205
3196	6125	Pareto	1	602	41.7687	46	40.6413	-1.1274	-0.0269916	0.0269916	46	0.0046	13.1	15.3	2.2	14.4543	14.4127
2751	4062	Ceresole Alba	1	2115	37.0713	40	35.1592	-1.91209	-0.0515786	0.0515786	40	0.004	14	14.7	0.7	14.4225	57.0522
167	4223	Sommariva Perno	1	2828	17.1039	17	14.9613	-2.14261	-0.12527	0.12527	17	0.0017	13.2	15.6	2.4	14.4118	165.342
1200	4196 - 4137 - 4220	Rodello - Montelupo Albese - Sinio	3	2051	23.9476	27	23.8137	-0.13397	-0.00559428	0.00559428	27	0.0027	13.7	15.2	1.5	14.4	85.6452
2030	35007	Busana	1	1285	30.4225	34	30.1081	-0.314418	-0.010335	0.010335	34	0.0034	12.9	15.7	2.8	14.4	42.2385
1797	22124	Nago-Torbole	1	2728	28.3921	34	29.3519	0.959868	0.0338076	0.0338076	34	0.0034	12.3	16.9	4.6	14.3882	96.0832
825	97007	Barzio	1	1297	21.3659	25	21.5433	0.177388	0.0083024	0.0083024	25	0.0025	13.3	16.2	2.9	14.388	60.7042
3429	99018	Santarcangelo di Romagna	1	20839	45.0108	50	44.5207	-0.490139	-0.0108894	0.0108894	50	0.005	12.9	16.6	3.7	14.384	462.978
693	1244	San Giorgio Canavese	1	2705	20.4168	25	21.7843	1.36752	0.0669803	0.0669803	25	0.0025	13.3	15.2	1.9	14.384	132.489
4469	34026	Palanzano	1	1165	69.8416	78	69.003	-0.838587	-0.012007	0.012007	78	0.0078	12.4	16.2	3.8	14.3744	16.6806
1723	10011	Casarza Ligure	1	6708	27.8435	30	26.606	-1.2375	-0.044445	0.044445	30	0.003	11.3	16.6	5.3	14.37	240.918
1659	10016 - 10042	Cicagna - Orero	2	3170	27.2937	29	25.6667	-1.62695	-0.059609	0.059609	29	0.0029	11.3	16.8	5.5	14.3552	116.144
1468	10009	Campomorone	1	7306	25.9265	28	24.731	-1.19558	-0.0461139	0.0461139	28	0.0028	13.2	15.8	2.6	14.3536	281.796
1590	103019 - 103035	Casale Corte Cerro - Gravellona Toce	2	11227	26.7555	32	27.5921	0.836664	0.0312708	0.0312708	32	0.0032	10.5	17.9	7.4	14.3312	419.615
1668	16199	Serina	1	2165	27.3581	29	25.0206	-2.33752	-0.0854417	0.0854417	29	0.0029	12.4	15.5	3.1	14.331	79.1357
2949	40011	Dovadola	1	1661	38.9505	41	36.4639	-2.4866	-0.06384	0.06384	41	0.0041	13.2	15.7	2.5	14.3146	42.6439
48	10035	Mignanego	1	3756	16.2873	17	15.0116	-1.27565	-0.078322	0.078322	17	0.0017	13.2	15.2	2	14.3118	230.609
81	11002	Arcola	1	10316	16.5489	18	16.012	-0.536947	-0.032446	0.032446	18	0.0018	13.6	15.4	1.8	14.3111	623.363
1301	10061	Tiglieto	1	580	24.5562	30	26.5053	1.94904	0.0793703	0.0793703	30	0.003	11.9	15.7	3.8	14.3033	23.6193
4471	35019	Collagna	1	971	69.8562	79	70.0227	0.166472	0.00238307	0.00238307	79	0.0079	12	15.5	3.5	14.3025	13.9
2104	1183 - 1192	Pecetto Torinese - Pino Torinese	2	12358	31.0102	36	31.5248	0.514567	0.0165934	0.0165934	36	0.0036	12.7	15.5	2.8	14.3	398.514
4229	35025	Ligonchio	1	861	61.6757	70	62.0634	0.387696	0.00628604	0.00628604	70	0.007	12.5	16	3.5	14.2829	13.9601
3022	30083	Premariacco	1	4187	39.8041	45	38.7136	-1.09045	-0.0273953	0.0273953	45	0.0045	13.6	15.4	1.8	14.2822	105.19
963	4013 - 4129 - 4152	Barolo - Monchiero - Novello	3	2286	22.399	27	23.8236	1.42468	0.0636049	0.0636049	27	0.0027	13.7	14.6	0.900001	14.2704	102.058
4103	25040	Ponte nelle Alpi	1	8387	58.0942	69	59.2329	1.13874	0.0196017	0.0196017	69	0.0069	11.6	17.4	5.8	14.2391	144.369
5068	17010	Bagolino	1	3940	109.251	127	109.629	0.377822	0.00345828	0.00345828	127	0.0127	12.7	18.1	5.4	14.2386	36.0636
4343	9056	Savona	1	60661	65.3663	71	62.9194	-2.44692	-0.0374339	0.0374339	71	0.0071	10.8	20.5	9.7	14.2366	928.016
983	30095	Rive d'Arcano	1	2479	22.5301	26	22.3363	-0.193847	-0.0086039	0.0086039	26	0.0026	13.4	14.9	1.5	14.2308	110.03
1736	22079	Dro	1	4566	27.9605	34	29.2792	1.31865	0.0471613	0.0471613	34	0.0034	11.7	15.9	4.2	14.2294	163.302
727	1261 - 1150	Scarmagno - Mercenasco	2	2079	20.6817	24	20.8965	0.214821	0.010387	0.010387	24	0.0024	12.6	15.9	3.3	14.2292	100.524
3850	37034	Loiano	1	4434	52.403	60	53.2188	0.815774	0.0155673	0.0155673	60	0.006	13.2	15.6	2.4	14.2267	84.6134
3576	37015	Castel di Casio	1	3479	47.3331	53	47.1082	-0.224873	-0.00475085	0.00475085	53	0.0053	12.9	16.2	3.3	14.2245	73.5003
850	17141	Pezzaze	1	1586	21.5018	23	19.8792	-1.62257	-0.0754622	0.0754622	23	0.0023	11.7	16.5	4.8	14.2217	73.7613
4718	36026	Montese	1	3357	81.0224	92	81.6215	0.599107	0.00739434	0.00739434	92	0.0092	12.2	16	3.8	14.2054	41.433
3941	25026	Lamon	1	3046	54.3362	58	49.8845	-4.45169	-0.0819286	0.0819286	58	0.0058	13	15.9	2.9	14.2052	56.0584
764	1237	San Carlo Canavese	1	3874	20.9174	23	20.0651	-0.852375	-0.0407495	0.0407495	23	0.0023	12.8	16	3.2	14.2043	185.204
5004	40022	Modigliana	1	4726	101.119	113	100.455	-0.664607	-0.00657252	0.00657252	113	0.0113	12.3	15.4	3.1	14.1982	46.737
796	1170 - 1101	Oglianico - Favria	2	6656	21.1643	22	19.1734	-1.99095	-0.0940709	0.0940709	22	0.0022	13.7	15.4	1.7	14.1955	314.491
4122	37027	Gaggio Montano	1	5066	58.6804	69	61.2691	2.58864	0.0441141	0.0441141	69	0.0069	12.8	15.7	2.9	14.1928	86.332
4450	34022	Monchio delle Corti	1	985	69.0835	78	69.0533	-0.0301595	-0.000436566	0.000436566	78	0.0078	12.7	15.7	3	14.1821	14.2581
3015	6093 - 9048	Merana - Piana Crixia	2	1042	39.6734	45	39.7687	0.0953301	0.00240287	0.00240287	45	0.0045	12.5	15.4	2.9	14.1711	26.2644
5042	10048	Rezzoaglio	1	1080	104.801	121	106.909	2.1078	0.0201125	0.0201125	121	0.0121	12.1	16.5	4.4	14.1636	10.3053
243	6069	Fraconalto	1	352	17.6302	19	16.7675	-0.862704	-0.0489333	0.0489333	19	0.0019	13	14.9	1.9	14.1632	19.9657
2602	4222	Sommariva del Bosco	1	6394	35.4357	41	36.0659	0.630179	0.0177837	0.0177837	41	0.0041	13.6	14.6	1	14.161	180.439
73	4070 - 4195	Cissone - Roddino	2	459	16.4991	20	17.6538	1.15472	0.0699868	0.0699868	20	0.002	13.8	14.6	0.8	14.155	27.8198
479	13030 - 13211	Brienno - Schignano	2	1276	19.1043	19	16.3827	-2.72158	-0.142459	0.142459	19	0.0019	11.9	15.7	3.8	14.1526	66.7911
1367	13217 - 13123 - 13139 - 13015	Sormano - Lasnigo - Magreglio - Barni	4	2337	25.0851	28	24.1516	-0.933509	-0.0372137	0.0372137	28	0.0028	11.7	15.7	4	14.15	93.1628
638	4193 - 4057	Rocchetta Belbo - Castino	2	681	20.0442	23	20.2823	0.238078	0.0118776	0.0118776	23	0.0023	13.3	14.7	1.4	14.1435	33.9748
602	1180 - 1018	Pavarolo - Baldissero Torinese	2	4902	19.8226	23	20.1295	0.30685	0.0154798	0.0154798	23	0.0023	12.9	15.2	2.3	14.1348	247.293
1354	25038	Pieve d'Alpago	1	1924	25.0042	29	24.89	-0.114204	-0.00456739	0.00456739	29	0.0029	11.6	16	4.4	14.1276	76.9471
3607	17024	Bovegno	1	2269	48.0155	53	45.7859	-2.22959	-0.0464347	0.0464347	53	0.0053	12.1	16.4	4.3	14.1245	47.2556
3702	10019 - 10053	Coreglia Ligure - San Colombano Certenoli	2	2961	49.6161	57	50.4648	0.848675	0.0171048	0.0171048	57	0.0057	11.2	17.1	5.9	14.1193	59.6782
4872	25053	Sedico	1	9906	91.1456	107	91.8212	0.675553	0.0074118	0.0074118	107	0.0107	11.1	18.5	7.4	14.1168	108.683
1686	9010 - 9064	Bergeggi - Vado Ligure	2	9358	27.4949	31	27.509	0.0140812	0.00051214	0.00051214	31	0.0031	9.7	18.9	9.2	14.1065	340.354
1691	99002 - 99017	Cattolica - San Giovanni in Marignano	2	25523	27.5306	33	29.438	1.90739	0.0692824	0.0692824	33	0.0033	12.4	17.1	4.7	14.0818	927.076
142	10045	Propata	1	161	16.9445	20	17.6551	0.710615	0.0419379	0.0419379	20	0.002	13.2	15.6	2.4	14.075	9.50163
950	99005	Misano Adriatico	1	12252	22.3152	23	20.5107	-1.80445	-0.0808618	0.0808618	23	0.0023	12.7	15.4	2.7	14.0565	549.043
564	16092	Dossena	1	962	19.5725	23	19.8408	0.268309	0.0137085	0.0137085	23	0.0023	12.3	15.2	2.9	14.0522	49.1507
3292	97055 - 97050 - 97018 - 97029	Morterone - Moggio - Cassina Valsassina - Cremeno	4	2445	43.0801	50	43.1227	0.0426387	0.000989755	0.000989755	50	0.005	12	16.2	4.2	14.022	56.7547
2362	30085	Prepotto	1	809	33.1618	41	35.2543	2.09251	0.0630999	0.0630999	41	0.0041	12.5	15.4	2.9	14.022	24.3955
4353	25056	Sospirolo	1	3213	65.8204	78	66.9556	1.13526	0.0172478	0.0172478	78	0.0078	11.8	17.6	5.8	14.0026	48.8147
1188	30103	San Pietro al Natisone	1	2223	23.9166	27	23.1899	-0.7267	-0.0303848	0.0303848	27	0.0027	12.5	14.9	2.4	14	92.9481
5026	93006	Barcis	1	261	103.305	121	103.83	0.524415	0.00507637	0.00507637	121	0.0121	11.9	16	4.1	14	2.52649
3424	36035	Riolunato	1	759	44.9296	49	43.4982	-1.43139	-0.0318584	0.0318584	49	0.0049	12.1	15.2	3.1	13.9898	16.8931
249	30127	Tricesimo	1	7609	17.6513	19	16.3129	-1.33841	-0.0758253	0.0758253	19	0.0019	13.5	14.7	1.2	13.9895	431.073
4918	36016	Frassinoro	1	1997	95.4977	109	96.7127	1.21503	0.0127232	0.0127232	109	0.0109	11.7	15.7	4	13.9826	20.9115
2525	10065	Valbrevenna	1	812	34.6984	40	35.3166	0.618192	0.0178161	0.0178161	40	0.004	12.7	15.4	2.7	13.9775	23.4017
5192	41044	Pesaro	1	94237	126.57	143	127.68	1.1101	0.00877063	0.00877063	143	0.0143	10.9	19.1	8.2	13.972	744.546
1728	16168 - 16158	Ponte Nossa - Parre	2	4720	27.8882	31	26.7414	-1.14676	-0.0411201	0.0411201	31	0.0031	12.4	15.4	3	13.9645	169.247
1829	16116 - 16148	Gorno - Oneta	2	2288	28.6837	33	28.4807	-0.203081	-0.00708001	0.00708001	33	0.0033	13	15.3	2.3	13.9636	79.7664
1908	45016	Villafranca in Lunigiana	1	4730	29.3389	35	31.0413	1.70243	0.0580263	0.0580263	35	0.0035	12.5	16.1	3.6	13.94	161.219
4708	10005	Borzonasca	1	2124	80.5757	90	79.6101	-0.965646	-0.0119843	0.0119843	90	0.009	12.3	15.5	3.2	13.9389	26.3603
635	1298 - 1017 - 1274 - 1015	Vidracco - Baldissero Canavese - Torre Canavese - Bairo	4	2439	20.0258	24	20.8847	0.858932	0.0428913	0.0428913	24	0.0024	12.5	15.4	2.9	13.9375	121.793
1523	1008 - 1062	Alpignano - Caselette	2	19824	26.2448	30	26.2368	-0.00801684	-0.000305464	0.000305464	30	0.003	10.5	15.6	5.1	13.9367	755.35
1189	47021 - 47003	Uzzano - Buggiano	2	14425	23.9221	28	24.9983	1.07615	0.0449855	0.0449855	28	0.0028	12.1	16.5	4.4	13.9321	602.998
3904	17058	Collio	1	2227	53.5032	62	53.5503	0.0471006	0.000880332	0.000880332	62	0.0062	12.7	15	2.3	13.921	41.6237
2593	103064	Stresa	1	4816	35.3864	40	34.5106	-0.875842	-0.0247508	0.0247508	34	0.0034	11.4	17.4	6	13.9206	136.097
4862	36011	Fanano	1	3028	89.9327	101	89.7284	-0.20428	-0.00227148	0.00227148	101	0.0101	11.9	15.5	3.6	13.9178	33.6696
5329	22205	Trento	1	114198	157.898	184	158.257	0.359113	0.00227434	0.00227434	184	0.0184	9.7	18.4	8.7	13.9163	723.241
2903	2038 - 2152	Cellio - Valduggia	2	2966	38.5029	42	36.3344	-2.16859	-0.0563227	0.0563227	42	0.0042	12.6	15.3	2.7	13.9143	77.0331
1175	97043 - 97084	Lierna - Varenna	2	2997	23.825	26	22.3962	-1.42881	-0.059971	0.059971	22	0.0022	13.1	14.9	1.8	13.9136	125.792
49	10003	Bargagli	1	2810	16.2895	19	16.8101	0.520581	0.0319581	0.0319581	19	0.0019	13.4	14.7	1.3	13.9105	172.504
159	22126 - 22103	Nave San Rocco - Lavis	2	10027	17.0722	21	18.0313	0.959094	0.0561786	0.0561786	21	0.0021	11.6	16.2	4.6	13.9048	587.328
747	12045	Castelveccana	1	2000	20.8051	25	21.5481	0.743009	0.0357129	0.0357129	21	0.0021	12	17.2	5.2	13.9	96.1303
47	10036	Moconesi	1	2695	16.2847	18	15.9225	-0.362138	-0.022238	0.022238	18	0.0018	12.4	16.2	3.8	13.8889	165.493
3813	4059	Cavallermaggiore	1	5472	51.6224	58	51.0755	-0.546922	-0.0105947	0.0105947	58	0.0058	12.5	16.5	4	13.8879	106
3304	22028 - 22066	Brione - Condino	2	1674	43.2174	49	42.2682	-0.94916	-0.0219625	0.0219625	49	0.0049	12.7	16.2	3.5	13.8878	38.7344
2048	17018	Bienno	1	3574	30.5604	38	32.7782	2.21783	0.0725722	0.0725722	38	0.0038	13	15.4	2.4	13.8868	116.949
121	50033	Santa Croce sull'Arno	1	14061	16.7938	19	17.0066	0.212872	0.0126757	0.0126757	19	0.0019	10.9	15.8	4.9	13.8842	837.275
2477	4076 - 4226 - 4021 - 4109	Cravanzana - Torre Bormida - Bergolo - Levice	4	932	34.1754	40	35.3197	1.14433	0.033484	0.033484	40	0.004	13.2	15	1.8	13.8825	27.2711
2069	10014	Ceranesi	1	4006	30.7196	33	29.1611	-1.55851	-0.0507335	0.0507335	33	0.0033	12.6	17.6	5	13.8636	130.405
3853	36043	Sestola	1	2602	52.4868	59	52.3625	-0.12432	-0.00236859	0.00236859	59	0.0059	13	14.6	1.6	13.8627	49.5743
1613	93001	Andreis	1	282	26.9201	31	26.5917	-0.328324	-0.0121963	0.0121963	31	0.0031	12.5	14.8	2.3	13.8613	10.4755
484	17098	Magasa	1	145	19.1186	23	19.8794	0.760878	0.0397978	0.0397978	23	0.0023	13.1	14.7	1.6	13.8609	7.58425
4178	11030 - 11024 - 11023	Vernazza - Riomaggiore - Ricc├▓ del Golfo di Spezia	3	6147	60.3711	71	63.1288	2.75764	0.0456781	0.0456781	71	0.0071	11.4	17.6	6.2	13.8577	101.82
4303	36018	Lama Mocogno	1	2844	63.9292	72	63.8464	-0.0828526	-0.00129601	0.00129601	72	0.0072	12.5	14.9	2.4	13.8528	44.4867
4407	34040	Tornolo	1	1102	67.5288	75	66.3371	-1.19167	-0.0176469	0.0176469	75	0.0075	11.4	16.8	5.4	13.8413	16.319
959	30066	Osoppo	1	3006	22.3678	27	23.1464	0.778555	0.0348069	0.0348069	27	0.0027	13	14.4	1.4	13.837	134.39
2140	36024	Montecreto	1	1000	31.2316	35	31.0576	-0.174009	-0.00557158	0.00557158	35	0.0035	12.7	14.7	2	13.8286	32.0189
708	10021	Davagna	1	1927	20.5416	23	20.3384	-0.203186	-0.00989147	0.00989147	23	0.0023	12.5	15.2	2.7	13.8261	93.8098
1539	4041	Caramagna Piemonte	1	3032	26.3433	30	26.3844	0.0411661	0.00156268	0.00156268	30	0.003	13.3	14.4	1.1	13.8233	115.096
4730	4067	Cherasco	1	8652	81.5831	92	81.1049	-0.478201	-0.00586152	0.00586152	92	0.0092	11.9	16.7	4.8	13.8217	106.051
1239	22222	Villa Lagarina	1	3692	24.1335	28	24.1319	-0.0016061	-6.65508e-05	6.65508e-05	28	0.0028	11.3	17.9	6.6	13.8179	152.982
1028	103013 - 103034	Brovello-Carpugnino - Gignese	2	1664	22.8192	25	21.5791	-1.24009	-0.0543441	0.0543441	25	0.0025	11.6	16.6	5	13.808	72.921
2960	36014	Fiumalbo	1	1304	39.1494	43	38.2136	-0.935768	-0.0239025	0.0239025	43	0.0043	12.5	14.7	2.2	13.807	33.3083
1448	4024 - 4020 - 4106	Borgomale - Benevello - Lequio Berria	3	1340	25.7632	29	25.5771	-0.186147	-0.00722532	0.00722532	29	0.0029	13.4	14.4	1	13.7862	52.0121
1165	10008	Campo Ligure	1	3045	23.7588	26	22.9667	-0.792173	-0.0333423	0.0333423	26	0.0026	12.7	14.8	2.1	13.7808	128.163
3657	45006	Filattiera	1	2361	48.8105	53	46.9457	-1.8648	-0.038205	0.038205	53	0.0053	11.3	15.5	4.2	13.7623	48.3707
1787	22191	Tenno	1	1967	28.3099	31	26.7226	-1.58732	-0.0560695	0.0560695	31	0.0031	12.1	14.9	2.8	13.7613	69.4809
4873	40032	Predappio	1	6519	91.336	102	90.7623	-0.573662	-0.00628079	0.00628079	102	0.0102	12.3	15.4	3.1	13.7578	71.3739
646	1146 - 1016	Mathi - Balangero	2	7146	20.0864	23	20.059	-0.0274081	-0.00136452	0.00136452	23	0.0023	11.2	16.2	5	13.7522	355.764
2021	17070	Esine	1	5351	30.3233	34	29.3317	-0.991612	-0.0327013	0.0327013	34	0.0034	11.8	16.1	4.3	13.7471	176.465
9	47008	Massa e Cozzile	1	7786	16.0169	17	15.1735	-0.843469	-0.052661	0.052661	17	0.0017	11	16.4	5.4	13.7471	486.11
3567	16210	Taleggio	1	603	47.1611	56	48.2985	1.13743	0.024118	0.024118	56	0.0056	11.9	15.5	3.6	13.7393	12.786
1828	10034	Mezzanego	1	1624	28.672	31	27.4462	-1.2258	-0.0427527	0.0427527	31	0.0031	12	15.5	3.5	13.7355	56.6407
1771	30053	Majano	1	6051	28.2295	32	27.4605	-0.769052	-0.0272428	0.0272428	32	0.0032	13	14.4	1.4	13.7344	214.35
1190	97008 - 97067	Bellano - Perledo	2	4289	23.9303	28	24.0957	0.165421	0.00691261	0.00691261	21	0.0021	11.9	14.8	2.9	13.7333	179.229
2454	37049	Porretta Terme	1	4735	33.9334	38	33.7821	-0.151288	-0.00445838	0.00445838	38	0.0038	12.4	15.2	2.8	13.7316	139.538
1827	13125 - 13074 - 13203 - 13172	Lenno - Colonno - Sala Comacina - Ossuccio	4	3949	28.6513	33	28.4245	-0.226836	-0.00791714	0.00791714	33	0.0033	10.7	16.6	5.9	13.7303	137.83
3844	22022	Borgo Valsugana	1	6826	52.3594	61	52.5062	0.146801	0.00280371	0.00280371	61	0.0061	11.8	15.4	3.6	13.7279	130.368
3097	4018 - 4081	Belvedere Langhe - Dogliani	2	5175	40.7115	45	39.7479	-0.963665	-0.0236706	0.0236706	45	0.0045	13	14.5	1.5	13.72	127.114
1412	30013	Buja	1	6627	25.463	30	25.7315	0.268551	0.0105467	0.0105467	30	0.003	13.1	14.3	1.2	13.7167	260.26
1858	11020 - 11011	Ortonovo - Castelnuovo Magra	2	16674	28.8911	34	30.2553	1.36415	0.0472171	0.0472171	34	0.0034	11.3	15.1	3.8	13.7147	577.133
3942	1071 - 1299	Cercenasco - Vigone	2	7074	54.3384	59	51.8338	-2.50458	-0.0460923	0.0460923	59	0.0059	12.4	16.4	4	13.7068	130.184
3764	46013 - 46024	Forte dei Marmi - Pietrasanta	2	31839	50.58	58	51.7228	1.14283	0.0225944	0.0225944	58	0.0058	11.3	16.7	5.4	13.7	629.478
3621	37040	Monghidoro	1	3806	48.2789	57	50.6129	2.33392	0.0483425	0.0483425	57	0.0057	11.1	15.1	4	13.6965	78.8335
870	30028	Colloredo di Monte Albano	1	2231	21.7139	25	21.4628	-0.251146	-0.0115661	0.0115661	25	0.0025	13	14.5	1.5	13.696	102.745
1748	1043 - 1231 - 1187 - 1251 - 1287	Busano - Salassa - Pertusio - San Ponso - Valperga	5	7598	28.0637	34	29.6103	1.54658	0.0551095	0.0551095	34	0.0034	12.5	15.5	3	13.6912	270.741
578	1193	Piobesi Torinese	1	3713	19.6586	21	18.4262	-1.2324	-0.0626901	0.0626901	21	0.0021	12.7	16.5	3.8	13.6762	188.874
1418	10031	Lumarzo	1	1594	25.5281	28	24.7656	-0.762567	-0.0298716	0.0298716	28	0.0028	12.6	14.9	2.3	13.6679	62.4409
3658	48043	Sesto Fiorentino	1	47742	48.8118	54	48.2509	-0.560809	-0.0114892	0.0114892	54	0.0054	10.2	16.9	6.7	13.6667	978.084
3447	37013	Castel d'Aiano	1	1951	45.2679	49	43.4657	-1.80218	-0.0398114	0.0398114	49	0.0049	12.5	14.7	2.2	13.6653	43.099
520	16230	Vedeseta	1	210	19.3062	21	18.1117	-1.19455	-0.0618738	0.0618738	21	0.0021	11.7	15.1	3.4	13.6619	10.8773
4351	37022	Castiglione dei Pepoli	1	5870	65.7643	75	66.6688	0.904446	0.0137528	0.0137528	75	0.0075	11.9	15.2	3.3	13.66	89.2581
2971	11007 - 11006	Brugnato - Borghetto di Vara	2	2274	39.2665	45	39.9523	0.685795	0.0174651	0.0174651	45	0.0045	12.2	15.8	3.6	13.66	57.9119
2926	1066	Castellamonte	1	9917	38.7277	40	34.8067	-3.92096	-0.101245	0.101245	40	0.004	10	16.1	6.1	13.645	256.07
1040	99019	Torriana	1	1595	22.9462	27	24.0705	1.12428	0.0489963	0.0489963	27	0.0027	12.8	14.2	1.4	13.6444	69.5105
3214	99012 - 40004	Poggio Berni - Borghi	2	6083	41.9568	46	40.9803	-0.976428	-0.0232722	0.0232722	46	0.0046	13.1	14.3	1.2	13.6348	144.983
2364	30007	Attimis	1	1861	33.1725	38	32.6085	-0.563984	-0.0170016	0.0170016	38	0.0038	11.3	15.4	4.1	13.6289	56.1007
2085	1021 - 1290 - 1109	Barbania - Vauda Canavese - Front	3	4814	30.8599	39	34.0059	3.14596	0.101943	0.101943	39	0.0039	12.3	15.1	2.8	13.6179	155.995
3546	30036	Faedis	1	3014	46.687	52	44.6446	-2.0424	-0.0437467	0.0437467	52	0.0052	11.4	15.1	3.7	13.6077	64.5576
2546	30122	Torreano	1	2213	34.9183	43	36.9278	2.00946	0.0575475	0.0575475	43	0.0043	11.8	15.5	3.7	13.6	63.3765
244	16175	Premolo	1	1171	17.6371	21	18.115	0.477948	0.027099	0.027099	21	0.0021	12.6	15.1	2.5	13.6	66.3942
1813	4219 - 4007 - 4004 - 4063	Serravalle Langhe - Arguello - Albaretto della Torre - Cerretto Langhe	4	1238	28.5683	32	28.2431	-0.3252	-0.0113833	0.0113833	32	0.0032	12.8	14.1	1.3	13.5969	43.3348
1879	16201 - 16099 - 16149	Songavazzo - Fino del Monte - Onore	3	2679	29.0331	34	29.3352	0.30213	0.0104064	0.0104064	34	0.0034	12.5	14.8	2.3	13.5941	92.274
1961	10013	Castiglione Chiavarese	1	1642	29.7723	33	29.2716	-0.500753	-0.0168194	0.0168194	33	0.0033	11	15.8	4.8	13.5848	55.1518
4997	9055	Sassello	1	1882	100.733	112	99.0341	-1.69904	-0.0168667	0.0168667	112	0.0112	10.9	16	5.1	13.583	18.683
2799	3116 - 103050	Pettenasco - Omegna	2	17112	37.4713	44	37.9775	0.506226	0.0135097	0.0135097	44	0.0044	11	15.4	4.4	13.5795	456.67
1043	30126 - 30019	Treppo Grande - Cassacco	2	4652	22.9605	30	25.7449	2.78441	0.12127	0.12127	30	0.003	13.1	13.9	0.799999	13.57	202.609
588	9032	Giusvalla	1	460	19.7168	22	19.4588	-0.257963	-0.0130834	0.0130834	22	0.0022	13	14	1	13.5682	23.3304
2247	17055 - 17100 - 17017	Cividate Camuno - Malegno - Berzo Inferiore	3	7296	32.1334	37	31.907	-0.226401	-0.00704566	0.00704566	37	0.0037	11.8	15.9	4.1	13.5676	227.053
1922	10032	Masone	1	3758	29.4644	33	29.1604	-0.30402	-0.0103182	0.0103182	33	0.0033	12.5	14.7	2.2	13.5667	127.544
4170	10062	Torriglia	1	2392	60.0624	68	60.0781	0.0157067	0.000261506	0.000261506	68	0.0068	11.8	15.7	3.9	13.5662	39.8252
4372	37051	San Benedetto Val di Sambro	1	4393	66.4685	75	66.6172	0.148664	0.00223661	0.00223661	75	0.0075	11.9	15.1	3.2	13.564	66.0915
3593	10039	Montoggio	1	2062	47.7628	55	48.6016	0.838745	0.0175606	0.0175606	55	0.0055	12.4	15.4	3	13.5636	43.1717
2333	16146	Oltre il Colle	1	1058	32.9152	41	35.3573	2.44208	0.074193	0.074193	41	0.0041	12.2	14.8	2.6	13.5634	32.1432
5160	41013	Fano	1	62901	121.624	134	119.791	-1.83368	-0.0150766	0.0150766	134	0.0134	11.8	17.5	5.7	13.5612	517.175
3343	30052 - 30116	Magnano in Riviera - Tarcento	2	11461	43.6809	52	44.5936	0.912659	0.0208938	0.0208938	52	0.0052	11.7	14.8	3.1	13.5596	262.38
5324	22229	Ledro	1	5448	156.429	187	161.337	4.90829	0.0313771	0.0313771	187	0.0187	10.9	17.9	7	13.5551	34.8273
1656	99020	Verucchio	1	9960	27.273	31	27.635	0.362017	0.0132739	0.0132739	31	0.0031	13	14.1	1.1	13.5548	365.197
1604	30102	San Leonardo	1	1161	26.854	31	26.6318	-0.222204	-0.00827451	0.00827451	31	0.0031	12.8	14.7	1.9	13.5452	43.2338
3138	13205 - 13025 - 13184 - 13087 - 13011 - 13060 - 13050 - 13063	San Fedele Intelvi - Blessagno - Pigra - Dizzasco - Argegno - Castiglione d'Intelvi - Casasco d'Intelvi - Cerano d'Intelvi	8	5545	41.0511	50	43.0909	2.03982	0.0496898	0.0496898	50	0.005	10.6	15.8	5.2	13.538	135.076
3146	2016	Borgosesia	1	13031	41.1197	52	44.9851	3.86542	0.0940042	0.0940042	52	0.0052	9.9	16.9	7	13.5346	316.904
2093	16229	Valtorta	1	292	30.9209	34	29.285	-1.63593	-0.0529069	0.0529069	34	0.0034	11.4	14.6	3.2	13.5294	9.44344
3948	16012	Ardesio	1	3632	54.4741	64	55.1608	0.68668	0.0126056	0.0126056	64	0.0064	12.1	14.6	2.5	13.525	66.6738
1359	1136 - 4045	Lombriasco - Casalgrasso	2	2504	25.029	26	22.8507	-2.17828	-0.0870303	0.0870303	26	0.0026	12.9	14	1.1	13.5154	100.044
1510	4147	Narzole	1	3532	26.1984	30	26.4694	0.27106	0.0103464	0.0103464	30	0.003	12.4	14.4	2	13.5067	134.818
461	9023	Cengio	1	3678	18.975	22	19.4782	0.503227	0.0265205	0.0265205	22	0.0022	11.9	14.5	2.6	13.5045	193.834
4939	37010	Camugnano	1	2000	96.6081	108	96.0067	-0.60139	-0.00622504	0.00622504	108	0.0108	10.6	16	5.4	13.5019	20.7022
4800	37033	Lizzano in Belvedere	1	2309	85.4686	98	87.0985	1.62986	0.0190697	0.0190697	98	0.0098	11.4	14.5	3.1	13.4969	27.0158
3922	45005	Comano	1	755	53.8636	59	52.3092	-1.5544	-0.0288581	0.0288581	59	0.0059	12	14.7	2.7	13.4831	14.0169
1553	3115 - 103004 - 103022	Pella - Arola - Cesara	3	1886	26.4212	29	25.0472	-1.37401	-0.052004	0.052004	29	0.0029	10	15.8	5.8	13.4828	71.382
1860	30137	Forgaria nel Friuli	1	1826	28.8949	33	28.296	-0.598865	-0.0207256	0.0207256	33	0.0033	11	16.5	5.5	13.4697	63.1945
2191	11004 - 45013	Bolano - Podenzana	2	9901	31.6911	36	31.9772	0.286084	0.00902725	0.00902725	36	0.0036	11.5	15	3.5	13.4667	312.422
43	17154	Prestine	1	384	16.2708	19	16.3859	0.115047	0.00707077	0.00707077	19	0.0019	12.5	14.8	2.3	13.4632	23.6005
240	1159 - 1023 - 1172	Montalenghe - Barone Canavese - Orio Canavese	3	2458	17.6191	21	18.2973	0.678162	0.0384901	0.0384901	21	0.0021	12.4	14.2	1.8	13.4619	139.507
115	22130	Ospedaletto	1	820	16.7445	17	14.6288	-2.1157	-0.126352	0.126352	17	0.0017	12.2	15.3	3.1	13.4529	48.9714
4625	36031	Pievepelago	1	2241	76.5657	88	78.185	1.61934	0.0211496	0.0211496	88	0.0088	11.5	14.9	3.4	13.4523	29.269
969	41019 - 41020	Gabicce Mare - Gradara	2	10603	22.4279	25	22.3005	-0.127427	-0.00568164	0.00568164	25	0.0025	12.2	15.5	3.3	13.444	472.758
2483	68028	Pescara	1	117166	34.2063	37	33.8075	-0.398822	-0.0116593	0.0116593	37	0.0037	9.3	15.9	6.6	13.4351	3425.27
3805	40037	Roncofreddo	1	3395	51.4805	56	49.8701	-1.61036	-0.031281	0.031281	56	0.0056	13	14.7	1.7	13.4339	65.9473
2626	22084 - 22204	Fiera di Primiero - Transacqua	2	2643	35.7162	40	34.3356	-1.38056	-0.0386536	0.0386536	40	0.004	12.3	14.6	2.3	13.4225	74.0001
5401	45014	Pontremoli	1	7633	182.64	207	183.208	0.5684	0.00311213	0.00311213	207	0.0207	11.3	15.9	4.6	13.414	41.7926
861	22057 - 22045	Cimego - Castel Condino	2	647	21.6235	27	23.2815	1.65797	0.0766747	0.0766747	27	0.0027	12.3	14.8	2.5	13.3963	29.9212
2016	10041	Neirone	1	984	30.261	34	30.0657	-0.195271	-0.00645288	0.00645288	34	0.0034	12.1	15	2.9	13.3941	32.5171
1084	1013	Avigliana	1	12129	23.2266	27	23.6289	0.402346	0.0173226	0.0173226	27	0.0027	10.6	15.5	4.9	13.3926	522.203
2102	47001	Abetone	1	687	31.0081	36	32.0101	1.00203	0.032315	0.032315	36	0.0036	12.7	14.4	1.7	13.3889	22.1555
1415	13246 - 13236 - 13161	Zelbio - Veleso - Nesso	3	1735	25.5062	32	27.5991	2.09287	0.0820535	0.0820535	32	0.0032	9.9	16.9	7	13.3875	68.0226
94	10023	Favale di Malvaro	1	504	16.6296	19	16.8032	0.173638	0.0104415	0.0104415	19	0.0019	12	14.5	2.5	13.3842	30.3075
1300	16187	Rovetta	1	3953	24.55	32	27.5982	3.04821	0.124164	0.124164	32	0.0032	12.1	15.1	3	13.3812	161.019
3258	16064	Castione della Presolana	1	3455	42.5271	47	40.5258	-2.00126	-0.0470585	0.0470585	47	0.0047	12.4	14.3	1.9	13.3766	81.2424
2643	103016 - 103049	Cannero Riviera - Oggebbio	2	1854	35.8864	44	37.8852	1.99882	0.0556986	0.0556986	37	0.0037	10.8	15	4.2	13.3757	51.6631
2051	17006	Angolo Terme	1	2503	30.5788	35	30.1847	-0.394087	-0.0128876	0.0128876	35	0.0035	12.2	15.3	3.1	13.3657	81.8541
645	16118	Gromo	1	1239	20.0825	23	19.812	-0.270571	-0.0134729	0.0134729	23	0.0023	12.6	14.3	1.7	13.3522	61.6954
1447	42018	Falconara Marittima	1	26710	25.7575	29	26.0062	0.248715	0.00965602	0.00965602	29	0.0029	11.6	15.1	3.5	13.3517	1036.98
3449	47013 - 47009	Pieve a Nievole - Monsummano Terme	2	30227	45.3024	51	45.5577	0.255281	0.00563504	0.00563504	51	0.0051	12.1	15.5	3.4	13.349	667.227
2446	30065	Nimis	1	2778	33.8306	39	33.4467	-0.383876	-0.011347	0.011347	39	0.0039	11.8	15	3.2	13.3487	82.115
408	97064 - 97079 - 97085	Parlasco - Taceno - Vendrogno	3	1001	18.5626	21	18.0697	-0.492848	-0.0265506	0.0265506	21	0.0021	11	14.6	3.6	13.3476	53.9256
4391	9027	Dego	1	2003	66.8629	76	67.2201	0.357201	0.00534229	0.00534229	76	0.0076	11.6	15.4	3.8	13.3447	29.9568
438	48044	Signa	1	17451	18.8102	21	18.7804	-0.0298486	-0.00158683	0.00158683	21	0.0021	11.7	14.5	2.8	13.3429	927.74
2820	1166 - 1220 - 1086	Nole - Robassomero - Ciri├¿	3	28301	37.6801	43	37.5356	-0.144502	-0.00383498	0.00383498	43	0.0043	11.7	15.7	4	13.3419	751.086
2880	16121 - 16184	Isola di Fondra - Roncobello	2	621	38.2467	44	37.9122	-0.334408	-0.00874345	0.00874345	44	0.0044	12.3	14.6	2.3	13.3409	16.2367
3158	46031	Vagli Sotto	1	991	41.2417	46	40.9211	-0.320591	-0.00777347	0.00777347	46	0.0046	10.8	15.2	4.4	13.3326	24.0291
5500	47014	Pistoia	1	89101	236.449	266	237.144	0.695464	0.00294129	0.00294129	266	0.0266	10	18.3	8.3	13.3289	376.83
3610	4179	Racconigi	1	10028	48.0816	55	48.3771	0.295416	0.00614405	0.00614405	55	0.0055	12.4	14.3	1.9	13.3273	208.562
5265	11029	Varese Ligure	1	2103	137.691	155	137.263	-0.428306	-0.00311063	0.00311063	155	0.0155	10.8	15.7	4.9	13.3174	15.2733
2170	9018 - 9050 - 9026	Carcare - Plodio - Cosseria	3	7333	31.4748	35	31.0015	-0.473366	-0.0150395	0.0150395	35	0.0035	12.4	15.1	2.7	13.3171	232.98
2254	11026 - 11031	Santo Stefano di Magra - Vezzano Ligure	2	16181	32.2424	37	32.8934	0.651015	0.0201913	0.0201913	37	0.0037	11	14.5	3.5	13.3135	501.855
477	12001 - 12094	Agra - Maccagno	2	2363	19.0886	21	18.0643	-1.02426	-0.0536583	0.0536583	21	0.0021	11.7	14.9	3.2	13.3095	123.791
2134	9063	Urbe	1	769	31.1931	35	30.9415	-0.251675	-0.00806827	0.00806827	35	0.0035	11.6	14.7	3.1	13.3029	24.6529
417	16078	Colere	1	1137	18.6385	23	19.8175	1.179	0.0632562	0.0632562	23	0.0023	12.6	14	1.4	13.2957	61.0028
4260	45012	Mulazzo	1	2566	62.5474	72	63.8446	1.29716	0.0207389	0.0207389	72	0.0072	10.9	16	5.1	13.2944	41.0249
4973	40020	Mercato Saraceno	1	6997	99.2522	110	98.0606	-1.19161	-0.0120059	0.0120059	110	0.011	11.4	15.3	3.9	13.2791	70.4972
69	4086	Farigliano	1	1747	16.4519	17	15.0211	-1.43089	-0.0869736	0.0869736	17	0.0017	12.8	13.7	0.9	13.2765	106.188
4078	47002 - 47017	Agliana - Quarrata	2	42170	57.6022	65	58.0621	0.459908	0.00798421	0.00798421	65	0.0065	10.5	16.2	5.7	13.2738	732.09
3460	11018	Maissana	1	659	45.4616	49	43.4258	-2.03577	-0.0447799	0.0447799	49	0.0049	11.5	14.2	2.7	13.2735	14.4958
4166	17028	Breno	1	4920	59.9652	68	58.6087	-1.35646	-0.0226209	0.0226209	68	0.0068	11.3	14.6	3.3	13.2544	82.0476
1844	46025	Pieve Fosciana	1	2418	28.768	32	28.4487	-0.319289	-0.0110987	0.0110987	32	0.0032	11.4	15.5	4.1	13.2469	84.0517
3345	9058	Stella	1	3066	43.714	50	44.2623	0.548372	0.0125445	0.0125445	50	0.005	10.3	16.7	6.4	13.234	70.1378
2944	5104 - 4164	Serole - Pezzolo Valle Uzzone	2	496	38.9252	44	38.8605	-0.0647292	-0.00166291	0.00166291	44	0.0044	12.3	14.1	1.8	13.2318	12.7424
1709	22097	Imer	1	1183	27.72	31	26.6201	-1.09993	-0.0396801	0.0396801	31	0.0031	10.3	14.7	4.4	13.229	42.6768
2486	1302 - 1228 - 1211 - 1045	Villarbasse - Rosta - Reano - Buttigliera Alta	4	16019	34.2518	38	33.263	-0.988867	-0.0288705	0.0288705	38	0.0038	11	15.5	4.5	13.2132	467.683
3093	97030 - 13083 - 13248	Dervio - Cremia - San Siro	3	5148	40.6523	49	42.137	1.48476	0.0365233	0.0365233	49	0.0049	10.4	16.4	6	13.1939	126.635
1394	44066	San Benedetto del Tronto	1	46963	25.3268	28	25.394	0.0672217	0.00265418	0.00265418	28	0.0028	9.7	15.6	5.9	13.1857	1854.28
3758	40036	Rocca San Casciano	1	2000	50.534	60	53.4171	2.88317	0.0570541	0.0570541	60	0.006	12	14.1	2.1	13.185	39.5773
1558	22049 - 22221	Castelnuovo - Villa Agnedo	2	2022	26.4547	33	28.3944	1.93974	0.073323	0.073323	33	0.0033	11	15.7	4.7	13.1848	76.4327
1039	22058 - 22091	Cimone - Garniga Terme	2	1066	22.936	25	21.5286	-1.40738	-0.0613614	0.0613614	25	0.0025	11	14.4	3.4	13.184	46.4772
4512	22202 - 22157 - 22129 - 22156	Torcegno - Ronchi Valsugana - Novaledo - Roncegno Terme	4	4950	71.2412	83	71.3798	0.138636	0.00194601	0.00194601	83	0.0083	11.2	17	5.8	13.1771	69.4823
3419	17206 - 17022	Piancogno - Borno	2	7309	44.8246	51	43.9535	-0.871137	-0.0194343	0.0194343	51	0.0051	11.8	15.8	4	13.1765	163.058
3998	45009	Licciana Nardi	1	4955	55.7127	62	54.9906	-0.722097	-0.0129611	0.0129611	62	0.0062	11.2	15.1	3.9	13.1758	88.9385
3660	22115	Mezzano	1	1615	48.8278	58	49.799	0.971222	0.0198908	0.0198908	58	0.0058	10.5	14.9	4.4	13.1724	33.0754
811	1247 - 1296 - 1096	San Martino Canavese - Vialfr├¿ - Cuceglio	3	2102	21.3221	24	20.8914	-0.43069	-0.0201992	0.0201992	24	0.0024	12.3	14.2	1.9	13.1708	98.5831
826	96041 - 96046	Occhieppo Superiore - Pollone	2	4974	21.3809	26	22.5476	1.16669	0.0545669	0.0545669	26	0.0026	11	16.7	5.7	13.1654	232.638
327	97035	Esino Lario	1	750	18.0667	22	18.9474	0.880715	0.0487479	0.0487479	22	0.0022	12.1	14	1.9	13.15	41.5128
2180	3006	Armeno	1	2201	31.5393	38	32.8167	1.27748	0.0405045	0.0405045	38	0.0038	11.6	14.6	3	13.15	69.786
1021	41029	Mondolfo	1	11735	22.7783	25	22.3718	-0.406532	-0.0178474	0.0178474	25	0.0025	12.1	14.5	2.4	13.148	515.184
2244	47010	Montale	1	10682	32.1222	36	32.1042	-0.0180429	-0.000561694	0.000561694	36	0.0036	10.2	17.1	6.9	13.1472	332.542
4021	4050 - 4097 - 4131 - 4178	Castelletto Uzzone - Gorzegno - Monesiglio - Prunetto	4	1870	56.1614	64	56.5677	0.40637	0.00723576	0.00723576	64	0.0064	11.9	14	2.1	13.1422	33.2969
2552	11003	Beverino	1	2403	34.9697	37	32.8669	-2.10273	-0.06013	0.06013	37	0.0037	11.5	14.2	2.7	13.1405	68.7167
4948	22061 - 22168 - 22216 - 22139	Civezzano - Sant'Orsola Terme - Vignola-Falesina - Pergine Valsugana	4	25585	97.3159	117	100.605	3.28858	0.0337928	0.0337928	117	0.0117	10.2	17	6.8	13.1385	262.907
2692	1051 - 1168	Candiolo - None	2	13564	36.5097	41	35.9575	-0.552123	-0.0151227	0.0151227	41	0.0041	12.3	16	3.7	13.1341	371.518
26	2107	Quarona	1	4246	16.1676	17	14.6985	-1.46911	-0.0908675	0.0908675	17	0.0017	10.5	14.4	3.9	13.1176	262.623
176	4071	Clavesana	1	900	17.1614	21	18.5646	1.40318	0.0817635	0.0817635	21	0.0021	12.1	13.6	1.5	13.1143	52.4432
5318	48026	Marradi	1	3257	154.007	172	153.127	-0.880032	-0.00571424	0.00571424	172	0.0172	10.3	14.9	4.6	13.1087	21.1484
1097	11013	Follo	1	6337	23.2864	27	23.9932	0.706879	0.0303559	0.0303559	27	0.0027	12	14.5	2.5	13.1074	272.134
4994	9015	Cairo Montenotte	1	13237	100.476	114	100.917	0.441475	0.00439385	0.00439385	114	0.0114	10.4	16.3	5.9	13.1061	131.744
4258	48014	Empoli	1	46541	62.4339	68	60.9039	-1.53	-0.0245059	0.0245059	68	0.0068	11	15.9	4.9	13.1059	745.444
5067	48031	Palazzuolo sul Senio	1	1188	109.08	123	109.421	0.341701	0.00313258	0.00313258	123	0.0123	10.7	14.7	4	13.1049	10.8911
3017	37029	Granaglione	1	2232	39.7045	45	40.0316	0.327131	0.00823915	0.00823915	45	0.0045	11.8	14.7	2.9	13.1044	56.2153
4183	96063 - 96039 - 96010 - 96040 - 96038 - 96028	Sordevolo - Netro - Camburzano - Occhieppo Inferiore - Muzzano - Graglia	6	9754	60.4478	67	58.1289	-2.3189	-0.038362	0.038362	67	0.0067	10.7	17.7	7	13.103	161.362
1491	97040	Introbio	1	2003	26.0531	33	28.413	2.35992	0.0905812	0.0905812	33	0.0033	11.5	15.6	4.1	13.0909	76.8815
5529	48018	Firenzuola	1	4828	271.935	302	268.532	-3.40304	-0.0125142	0.0125142	302	0.0302	9.3	15.7	6.4	13.0897	17.7542
971	9024 - 9008	Ceriale - Balestrino	2	6412	22.4416	25	22.2391	-0.202519	-0.00902429	0.00902429	25	0.0025	10	18.4	8.4	13.088	285.72
3879	99025	San Leo	1	2970	53.0826	60	53.5473	0.46475	0.00875523	0.00875523	60	0.006	11.9	14.2	2.3	13.085	55.9506
3149	99009 - 99015	Montegridolfo - Saludecio	2	4057	41.1461	44	39.2913	-1.85478	-0.045078	0.045078	44	0.0044	12.3	14.1	1.8	13.0818	98.5998
4894	40046	Sogliano al Rubicone	1	3251	93.3462	104	92.7238	-0.622394	-0.00666759	0.00666759	104	0.0104	11.8	14.3	2.5	13.0721	34.8273
4575	45002	Bagnone	1	1926	73.9823	84	74.4472	0.464881	0.00628368	0.00628368	84	0.0084	10.9	14.7	3.8	13.0607	26.0333
192	9001	Alassio	1	11026	17.2595	19	16.928	-0.331478	-0.0192055	0.0192055	19	0.0019	10.8	15.1	4.3	13.0526	638.836
2401	4027 - 4023 - 4221	Bossolasco - Bonvicino - Somano	3	1144	33.4929	37	32.6852	-0.807676	-0.0241149	0.0241149	37	0.0037	12.2	13.9	1.7	13.0514	34.1565
1627	46023	Piazza al Serchio	1	2458	27.0441	31	27.5368	0.492692	0.0182181	0.0182181	31	0.0031	12.1	14.5	2.4	13.0484	90.8887
2999	46028	Seravezza	1	13238	39.49	44	39.1995	-0.290501	-0.00735633	0.00735633	44	0.0044	11.4	14.8	3.4	13.0477	335.224
3369	47004	Cutigliano	1	1561	44.0094	51	45.3615	1.35211	0.0307234	0.0307234	51	0.0051	11.6	14.2	2.6	13.0431	35.4697
1791	93047	Travesio	1	1814	28.3403	34	29.167	0.826774	0.0291731	0.0291731	34	0.0034	10.5	14.8	4.3	13.0235	64.0079
1624	103044	Mergozzo	1	2196	27.015	32	27.5654	0.550406	0.020374	0.020374	32	0.0032	9.4	16.9	7.5	13.0156	81.2881
3547	99003	Coriano	1	10028	46.7097	52	46.3689	-0.340776	-0.00729561	0.00729561	52	0.0052	12.1	16.3	4.2	13.0115	214.688
975	93011	Castelnovo del Friuli	1	913	22.4495	27	23.1594	0.709941	0.031624	0.031624	27	0.0027	10.4	15	4.6	13.0111	40.6691
5133	40009	Civitella di Romagna	1	3792	117.854	130	115.829	-2.02512	-0.0171833	0.0171833	130	0.013	11.4	14.3	2.9	13.0108	32.1753
3540	22078 - 22053	Drena - Cavedine	2	3467	46.5734	53	45.6499	-0.923469	-0.0198283	0.0198283	53	0.0053	11.3	15.1	3.8	13.0038	74.4416
4376	46003	Barga	1	10125	66.4934	75	66.7319	0.238443	0.00358596	0.00358596	75	0.0075	11.1	15	3.9	12.996	152.271
4634	48005	Calenzano	1	16637	76.9727	90	80.3397	3.36701	0.043743	0.043743	90	0.009	10.8	17.7	6.9	12.9944	216.142
2443	22212 - 22023 - 22219	Vattaro - Bosentino - Vigolo Vattaro	3	4185	33.805	39	33.5819	-0.223097	-0.00659954	0.00659954	39	0.0039	10.4	15.1	4.7	12.9923	123.798
2374	1178 - 4087 - 4171	Pancalieri - Faule - Polonghera	3	3674	33.2488	38	33.4044	0.155587	0.00467949	0.00467949	38	0.0038	12.4	13.6	1.2	12.9895	110.5
1319	22149 - 22140	Prezzo - Pieve di Bono	2	1541	24.6906	27	23.2733	-1.41732	-0.0574031	0.0574031	27	0.0027	11.4	14.8	3.4	12.9889	62.4124
894	11010	Carrodano	1	521	21.8793	24	21.3021	-0.577284	-0.0263849	0.0263849	24	0.0024	12.6	13.7	1.1	12.9875	23.8124
1512	16036	Branzi	1	732	26.205	30	25.8302	-0.374795	-0.0143024	0.0143024	30	0.003	12.3	13.7	1.4	12.9867	27.9336
3225	47020	Serravalle Pistoiese	1	11517	42.0452	47	41.9628	-0.0824096	-0.00196002	0.00196002	47	0.0047	11.7	14.3	2.6	12.9851	273.92
3730	9052	Quiliano	1	7336	49.9555	57	50.5458	0.590334	0.0118172	0.0118172	57	0.0057	9.6	19.5	9.9	12.9632	146.851
419	13189	Porlezza	1	4661	18.6548	19	16.351	-2.30378	-0.123495	0.123495	19	0.0019	11.3	14.3	3	12.9579	249.855
2471	100006	Vaiano	1	9821	34.1093	37	33.0013	-1.10797	-0.0324831	0.0324831	37	0.0037	11	14.3	3.3	12.9568	287.928
2854	4098 - 4201	Gottasecca - Saliceto	2	1556	38.0287	42	37.1577	-0.870996	-0.0229036	0.0229036	42	0.0042	10.8	14.3	3.5	12.9548	40.9164
4062	46019	Minucciano	1	2221	57.3146	66	58.6561	1.34152	0.0234063	0.0234063	66	0.0066	11.1	15.4	4.3	12.947	38.751
2863	22015 - 22099 - 22165 - 22178 - 22185	Bieno - Ivano-Fracena - Samone - Spera - Strigno	5	3368	38.1135	46	39.5439	1.43043	0.0375308	0.0375308	46	0.0046	11.4	15.4	4	12.9435	88.3677
3543	97047 - 97027 - 97025 - 97070	Margno - Crandola Valsassina - Cortenova - Primaluna	4	4100	46.623	56	48.2173	1.59434	0.0341964	0.0341964	56	0.0056	10.6	14.8	4.2	12.9286	87.9395
3848	1241 - 1038 - 1194	Sangano - Bruino - Piossasco	3	30472	52.39	59	51.7036	-0.686401	-0.0131018	0.0131018	59	0.0059	10.1	16	5.9	12.9271	581.638
4674	47012	Pescia	1	19435	79.1518	86	76.7178	-2.434	-0.0307511	0.0307511	86	0.0086	10.5	16.6	6.1	12.9267	245.541
4169	45001	Aulla	1	11284	60.0261	66	58.6175	-1.40868	-0.0234677	0.0234677	66	0.0066	10.7	15.1	4.4	12.9242	187.985
1349	9051	Pontinvrea	1	846	24.9644	27	23.8888	-1.07558	-0.0430847	0.0430847	27	0.0027	11.4	14	2.6	12.9185	33.8883
3558	41026 - 41064 - 41003	Mercatino Conca - Tavoleto - Auditore	3	3626	46.9337	52	46.4579	-0.475832	-0.0101384	0.0101384	52	0.0052	12.3	13.6	1.3	12.9154	77.2579
5396	45007	Fivizzano	1	8267	181.224	204	181.158	-0.0660479	-0.000364455	0.000364455	204	0.0204	10.8	14.8	4	12.9147	45.6176
4249	46029	Sillano	1	681	62.2294	70	62.1255	-0.103852	-0.00166885	0.00166885	70	0.007	11	14.8	3.8	12.9114	10.9434
279	11021	Pignone	1	599	17.759	19	16.8823	-0.876733	-0.0493684	0.0493684	19	0.0019	12.2	13.4	1.2	12.9053	33.7294
67	4058	Cavallerleone	1	652	16.4463	18	15.8452	-0.60115	-0.0365523	0.0365523	18	0.0018	12.4	13.8	1.4	12.8889	39.6442
273	10030	Lorsica	1	519	17.7324	19	16.804	-0.928399	-0.0523562	0.0523562	19	0.0019	11.8	14.2	2.4	12.8789	29.2685
2141	41056 - 41036	Sant'Angelo in Lizzola - Montelabbate	2	15358	31.2489	35	31.2728	0.023862	0.000763609	0.000763609	35	0.0035	10.7	15.1	4.4	12.8771	491.473
4798	46005	Camaiore	1	32083	85.4323	98	87.4412	2.0089	0.0235145	0.0235145	98	0.0098	10	17.2	7.2	12.8643	375.537
4565	45017	Zeri	1	1201	73.6707	81	71.7734	-1.89737	-0.0257547	0.0257547	81	0.0081	11.2	14.3	3.1	12.8617	16.3023
3300	4066	Ceva	1	5757	43.1938	50	44.2818	1.08802	0.0251892	0.0251892	50	0.005	11.2	14.4	3.2	12.842	133.283
2948	41034	Montefelcino	1	2726	38.9475	44	39.3719	0.42438	0.0108962	0.0108962	44	0.0044	12.1	13.6	1.5	12.8318	69.9917
2183	93026	Meduno	1	1674	31.5496	37	31.7316	0.181979	0.00576802	0.00576802	37	0.0037	10.5	15.5	5	12.8216	53.0593
3455	8031	Imperia	1	42322	45.4115	49	43.7413	-1.67018	-0.0367788	0.0367788	49	0.0049	10.9	15.9	5	12.8184	931.967
3501	9034 - 9011 - 9012 - 9061	Loano - Boissano - Borghetto Santo Spirito - Toirano	4	21823	46.2181	55	48.8994	2.68128	0.0580136	0.0580136	55	0.0055	8.9	17.5	8.6	12.8164	472.174
2540	46035	Villa Collemandina	1	1363	34.8072	40	35.5323	0.72503	0.0208299	0.0208299	40	0.004	11.2	13.9	2.7	12.815	39.1585
600	99006	Mondaino	1	1441	19.8138	21	18.7624	-1.05137	-0.0530626	0.0530626	21	0.0021	12.3	13.3	1	12.8143	72.7271
1001	2019 - 103040	Breia - Madonna del Sasso	2	574	22.6586	30	25.9301	3.2715	0.144382	0.144382	30	0.003	11.5	16.2	4.7	12.81	25.3326
5245	48002	Barberino di Mugello	1	10461	133.286	149	132.742	-0.54354	-0.004078	0.004078	149	0.0149	10.5	15.3	4.8	12.8094	78.4854
4012	30043	Gemona del Friuli	1	11141	55.9609	61	52.2554	-3.70551	-0.0662162	0.0662162	61	0.0061	9.8	15.2	5.4	12.8066	199.085
1808	46009	Castelnuovo di Garfagnana	1	6059	28.4966	33	29.3571	0.860512	0.030197	0.030197	33	0.0033	11.1	15.7	4.6	12.8061	212.622
4248	40049	Tredozio	1	1259	62.1743	71	63.2094	1.03509	0.0166482	0.0166482	71	0.0071	10.6	13.9	3.3	12.7972	20.2495
2722	47022 - 47016	Chiesina Uzzanese - Ponte Buggianese	2	13250	36.7851	41	36.641	-0.144088	-0.00391702	0.00391702	41	0.0041	11.6	14.2	2.6	12.7878	360.2
418	1174 - 1310	Osasio - Virle Piemonte	2	2104	18.6436	23	20.2012	1.55761	0.0835464	0.0835464	23	0.0023	12.6	13	0.4	12.787	112.854
203	16017	Azzone	1	433	17.2998	20	17.228	-0.0717204	-0.00414574	0.00414574	20	0.002	11.9	14.1	2.2	12.785	25.0292
3491	50029	Pontedera	1	28061	46.0514	51	45.7165	-0.334944	-0.00727325	0.00727325	51	0.0051	10.5	15.6	5.1	12.7843	609.34
2018	22059	Cinte Tesino	1	372	30.2896	37	31.8054	1.51589	0.0500466	0.0500466	37	0.0037	11.3	14.5	3.2	12.7838	12.2815
112	45011	Montignoso	1	10226	16.7189	17	15.1472	-1.5717	-0.0940073	0.0940073	17	0.0017	11.6	13.8	2.2	12.7706	611.644
3200	99023	Novafeltria	1	7282	41.8003	45	40.1706	-1.62961	-0.0389857	0.0389857	45	0.0045	11.3	13.8	2.5	12.7689	174.209
1259	16165	Piazzatorre	1	437	24.2556	26	22.3843	-1.8713	-0.0771491	0.0771491	26	0.0026	12.2	14.1	1.9	12.7654	18.0165
168	63047 - 63006	Monte di Procida - Bacoli	2	39623	17.1086	16	14.9912	-2.11745	-0.123765	0.123765	16	0.0016	11.5	13.4	1.9	12.7625	2315.97
948	99008	Montefiore Conca	1	2195	22.2931	24	21.4309	-0.862257	-0.0386781	0.0386781	24	0.0024	12.2	13.4	1.2	12.7625	98.4608
1495	99011 - 99016	Morciano di Romagna - San Clemente	2	12126	26.1019	32	28.5527	2.45075	0.0938916	0.0938916	32	0.0032	12.2	13.2	1	12.7594	464.564
784	41060	Sassofeltrio	1	1445	21.0547	23	20.5348	-0.519897	-0.0246926	0.0246926	23	0.0023	11.4	13.8	2.4	12.7522	68.6306
[truncated: 3,583 more rows]
